# Supplementary material for: A Novel Pathosystem With the Model Plant Arabidopsis thaliana for Defining the Molecular Basis of Taphrina Infections
Source: Environ Microbiol Rep. 2025 Jun 10;17(3):e70118. doi: 10.1111/1758-2229.70118 (PMC12152203; doi:10.1111/1758-2229.70118)
Supplement: Supplementary file 1 — DATA S1. Supporting Information. [file EMI4-17-e70118-s022.xlsx]

## Sheet: Data S1
Data S1. All replicates of carbon assimilation tests and summarization method. Growth was visually assessed after 21 days and scored as very strong (+++), strong (++), medium (+), weak (w), weak to none (?), clearly absent (-).
			Repl 1	Repl 2	Repl 3	Summary		Repl 1	Repl 2	Repl 3	Summary		Repl 1	Repl 2	Repl 3	Summary
	CH50	CH50 full names	M11	M11	M11	M11		PYCC 5705	PYCC 5705	PYCC 5705	PYCC 5705		PYCC 5727	PYCC 5727	PYCC 5727	PYCC 5727		How summary symbol was decided:
1	GLY	Glycerol	++	++	++	++		+	++	+++	++		++	++	+++	++		+	++	++	=	++
2	ERY	Erythritol	-	-	-	-		-	-	-	-		-	-	-	-		-	-	?	=	-
3	DARA	D-Arabinose	-	+	+	+		-	+	w	w		-	w	+	w		-	-	w	=	?
4	LARA	L-Arabinose	+	++	+	+		w	+	w	w		+	?	+	+		-	-	+	=	?
5	RIB	D-Ribose	-	-	-	-		-	-	-	-		-	-	-	-		-	?	w	=	?
6	DXYL	D-Xylose	+	++	++	++		+	++	++	++		++	++	+++	++		-	?	+	=	w
7	LXYL	L-Xylose	?	w	+	w		-	-	-	-		-	-	-	-		?	+	w	=	w
8	ADO	D-Adonitol	-	-	-	-		-	w	-	?		-	-	-	-		-	w	+	=	w
9	MDX	Methyl-ß-D-xylopyranoside	-	-	-	-		-	-	-	-		w	+	++	+
10	GAL	D-Galactose	+	++	++	++		+	+	+	+		++	++	+++	++
11	GLU	D-Glucose	++	++	++	++		+	++	++	++		++	++	++	++
12	FRU	D-Fructose	++	++	++	++		+	++	+++	++		+++	++	++	++
13	MNE	D-Mannose	++	++	+++	++		+	++	++	++		+++	++	+++	+++
14	SBE	L-Sorbose	-	-	-	-		-	-	-	-		-	-	-	-
15	RHA	L-Rhamnose	-	-	-	-		-	-	-	-		-	-	-	-
16	DUL	Dulcitol	-	-	-	-		-	-	-	-		-	-	-	-
17	INO	Inositol	-	-	-	-		-	-	-	-		-	-	-	-
18	MAN	D-Mannitol	+	+	+	+		w	++	w	+		+	?	-	w
19	SOR	D-Sorbitol	+	++	++	++		+	++	+	+		+	++	++	++
20	MDM	Methyl-􀄮-D-mannopyranoside	-	-	-	-		-	-	-	-		-	-	-	-
21	MDG	Methyl-􀄮-D-glucopyranoside	-	-	-	-		-	-	-	-		-	-	-	-
22	NAG	N-Acetylglucosamine	-	-	-	-		-	-	-	-		-	-	-	-
23	AMY	Amygdalin	-	-	-	-		-	-	-	-		-	-	-	-
24	ARB	Arbutin	+	-	w	w		-	-	-	-		-	-	+	?
25	ESC	Esculin Ferric citrate	++	+++	+++	+++		++	+++	++	++		++	+++	+++	+++
26	SAL	Salicin	+	-	-	?		w	w	w	w		-	?	?	?
27	CEL	D-Cellobiose	++	++	+	++		++	++	++	++		+	++	+++	++
28	MAL	D-Maltose	+	++	++	++		?	+	-	w		-	w	-	?
29	LAC	D-Lactose (bovine origin)	-	-	-	-		-	-	-	-		-	-	-	-
30	MEL	D-Melibiose	-	-	-	-		-	-	-	-		-	-	-	-
31	SAC	D-Saccharose (sucrose)	++	++	++	++		+	++	++	++		+	++	+++	++
32	TRE	D-Trehalose	++	+	++	++		+	+	++	+		+	+	++	+
33	INU	Inulin	-	-	w	?		?	w	-	?		-	-	-	-
34	MLZ	D-Melezitose	-	w	w	w		-	-	-	-		-	-	-	-
35	RAF	D-Raffinose	+	+	++	+		++	+++	++	++		+	+	++	+
36	AMD	Starch (amidon)	+++	+++	+++	+++		++	++	++	++		w	+	+	+
37	GLYG	Glycogen	w	w	w	w		-	-	-	-		-	?	w	?
38	XLT	Xylitol	+	+	+	+		+	+	w	+		w	+	-	w
39	GEN	Gentiobiose	+	++	++	++		+	++	++	++		++	++	+++	++
40	TUR	D-Turanose	-	-	-	-		-	-	-	-		-	-	-	-
41	LYX	D-Lyxose	w	+	+	+		?	-	-	-		-	?	w	?
42	TAG	D-Tagatose	-	-	-	-		-	-	-	-		-	-	-	-
43	DFUC	D-Fucose	-	-	-	-		-	-	-	-		w	+	?	w
44	LFUC	L-Fucose	-	-	-	-		-	-	-	-		-	-	-	-
45	DARL	D-Arabitol	+	+	++	+		++	++	++	++		++	++	++	++
46	LARL	L-Arabitol	+	+	+	+		?	?	?	?		?	w	-	?
47	GNT	Potassium gluconate	++	++	++	++		+++	+++	+++	+++		+++	+++	+++	+++
48	2KG	Potassium 2-ketogluconate	-	w	+	w		w	+	+	+		-	+	+	+
49	5KG	Potassium 5-ketogluconate	++	++	+++	++		+++	+++	+++	+++		+++	+++	+++	+++
