# Supplementary material for: A Novel Pathosystem With the Model Plant Arabidopsis thaliana for Defining the Molecular Basis of Taphrina Infections
Source: Environ Microbiol Rep. 2025 Jun 10;17(3):e70118. doi: 10.1111/1758-2229.70118 (PMC12152203; doi:10.1111/1758-2229.70118)
Supplement: Supplementary file 2 — DATA S2. Supporting Information. [file EMI4-17-e70118-s016.xlsx]

## Sheet: S2A On Arabidopsis
Data S2A. Taphrina tormentillae ITS region sequences in Arabidopsis microbiome studies. Identity and gaps are for alignments of Taphrina M11 ITS sequence with OTU sequences from referenced studies.
OTU	OTU sequence	% identity	gaps	Reference
F150	AAGTCGTAACAAGGTTTCCGTAGGTGAACCTGCGGAAGGATCATTAATGAAAGTCTGGGCTTCGGCCCTCTCTCTTCTACACACTTGTGAATCTACACTGTTGCTTTGGCAGGTATCCTGAATGGCGCAAGCTTGAAAGGTTAAACTGAAAGGTGCCTGCCAAAGACATTTATCCACCCTTTTTATATCGTCTGATTTTTGTTTAAAACAAATTATAATAAAACTTTCAACAATGGATCTCTTGGCTCTGG	99.52	0/210	Brachi et al. 2022
F3841	AAGTCGTAACAAGGTTTCCGTAGGTGAACCTGCGGAAGGATCATTAATGAAAGTCTGGGCTTCGGCCCTCTCTCTTCTACACACTTGTGAATCTACACTGTTGCTTTGGCAGGTATCCTGAATGGCGCAAGCTTGAAAGGTTAAACTGAAAGGTGCCTGCCAAAGACATTTATCCACCCTTTTATATCGTCTGATTTTTGTTTAAAACAAATTATAATAAAACTTTCAACAATGGATCTCTTGGCTCTGGC	99.05	1/211
F7835	AAGTCGTAACAAGGTTTCCGTAGGTGAACCTGCGGAAGGATCATTAATGAAAGTCTGGGCTTCGGCCCTCTCTCTTCTACACACTTGTGAATCTACACTGTTGCTTTGGCAGGTATCCTGAATGGCGCAAGCTTGAAAGGTTAAACTGAAAGGTGCCTGCCAAAGACATTTATCCACCCTTTTTATATCGTCTGATTTTTGTTTAAAACAAATTATAATAAAACTTTCAACAATGGATCTCTTGG	99.51	0/204
F4195	AAGTCGTAACAAGGTTTCCGTAGGTGAACCTGCGGAAGGATCATTAATGAAAGTCTGGGCTTCGGCCCTCTCTCTTCTACACACTTGTGAATCTACACTGTTGCTTTGGCAGGTATCCTGGATGGCGGAAGCTTGAAAGGTTAAACTGAAAAGTGCCTGCCAAAGACATTTATCCACCCTTTTTATATCGTCTGATTTTTGTTTAAAACAAATTATAATAAAACTTTCAACAATGGATCTCTTGGCTCTGG	98.1	0/210
Otu00933	ATGAAAGTCTGGGCTTCGGCCCTCTCTCTTCTACACACTTGTGAATCTACACTGTTGCTTTGGCAGGTATCCTGGATGGCGCAAGCTTGAAAGGTTAAACTGAAAGGTGCCTGCCAAAGACATTTATCCACCCTTTTTATATCGTCTGATTTTTGTTTAAAACAAATTATAATA	98.85	0/174	Almario et al. 2022
References:
Brachi, B., Filiault, D., Whitehurst, H., Darme, P., Le Gars, P., Le Mentec, M., ... & Bergelson, J. (2022). Plant genetic effects on microbial hubs impact host fitness in repeated field trials. Proceedings of the National Academy of Sciences, 119(30), e2201285119. DOI: 10.1073/pnas.2201285119
Almario J, Mahmoudi M, Kroll S,Agler M, Placzek A, Mari A, Kemen E, (2022). The Leaf Microbiome of Arabidopsis Displays Reproducible Dynamics and Patterns throughout the Growing Season. mBio 13:e02825-21. DOI: 10.1128/mbio.02825-21

## Sheet: S2B Environmental
Data S2B: Taphrina tormentillae ITS region sequences in databases. NCBI database was searched using BLAST tool for Taphrina tormentillae strain M11 ITS region hits. Searches where done with full length ITS sequences (containing ITS1, 5S rDNA, and ITS2), and recovered ITS sequences that were full lenth (FULL), or partial (ITS1, or ITS2), as indicated. The criteria for positive hits here were simil…
Query sequences
Species	Region	Sequence
Taphrina strain M11	ITS1, 5.8S rRNA gene, ITS2	CATTAATGAAAGTCTGGGCTTCGGCCCTCTCTCTTCTACACACTTGTGAATCTACACTGTTGCTTTGGCAGGTATCCTGAATGGCGCAAGCTTGAAAGGTTAAACTGAAAGGTGCCTGCCAAAGACATTTATCCACCCTTTTTATATCGTCTGATTTTTGTTTTAAACAAATTATAATAAAACTTTCAACAATGGATCTCTTGGCTCTGGCATCGATGAAGAACGCAGCGAAATGCGATAAGTAATGTGAATTGCAGAATTCAGTGAATCATCGAATCTTTGAACGCACATTGCGCCCTCTGGTATTCCGGAGGGCATGCCTGTTTGAGTGTCATTAATCTCTCACAAAACCTTCTGGTTTCTGTTGATGTTGGGAGTTGCGTTTCCTTGTGAGACGCT…
Taphrina strain M11	ITS1	CATTAATGAAAGTCTGGGCTTCGGCCCTCTCTCTTCTACACACTTGTGAATCTACACTGTTGCTTTGGCAGGTATCCTGAATGGCGCAAGCTTGAAAGGTTAAACTGAAAGGTGCCTGCCAAAGACATTTATCCACCCTTTTTATATCGTCTGATTTTTGTTTTAAACAAATTATAATA
Taphrina strain M11	ITS2	AGTGTCATTAATCTCTCACAAAACCTTCTGGTTTCTGTTGATGTTGGGAGTTGCGTTTCCTTGTGAGACGCTCTCCTCAAATGCATTGGTGCGGCCTGCCGCCCGGTTACACAACGTTCTAGGTTCGTCCAACTCGTTGCTAAATCGGTGCACCATTTGGTGCTGCACCTAAAGCCCGCCTTGTGCCTTGTGCTCTTGGCTTATCTTATT
Taphrina tormentillae strain M11 NCBI BLAST search 25/06/2023
Number	Accession(-s)	% identity	% query cover	Query sequence	Source/isolated from	Cultured/uncultured	Name2	Publication DOI	Full annotation
1	FN428580.1	99.48	100	ITS1, 5.8S rRNA gene, ITS2	Tragopogon pratensis, Germany	Cultured strain	Taphrina sp. KAS028	not found	Taphrina sp. KAS028 genomic DNA sequence containing ITS1, 5.8S rRNA gene and ITS2, isolate KAS028
2-7	KX516408.1; KX516406.1; KX516379.1; KX516356.1; KX516339.1; KX516159.1	99.48	100	ITS1, 5.8S rRNA gene, ITS2	rainwater, China	Environmental sample	Uncultured fungus clones ZMTWL201309-7; ZMTWL201309-5; ZMTWL201308-50; ZMTWL201308-27; ZMTWL201308-10; ZMTWL201307-2	not found	Uncultured fungus clone (ZMTWL201309-7; ...) small subunit ribosomal RNA gene, partial sequence; internal transcribed spacer 1, 5.8S ribosomal RNA gene, and internal transcribed spacer 2, complete sequence; and large subunit ribosomal RNA gene, partial sequence
9-12	KU134810.1; KU134808.1; KU134807.1; KU134806.1	99.48	99	ITS1, 5.8S rRNA gene, ITS2	Potentilla erecta, Slovakia	Cultured strain	Taphrina tormentillae strains CCY 058-008-006; CCY 058-008-004; CCY 058-008-003; CCY 058-008-002	10.1099/ijsem.0.001095	Taphrina tormentillae strain (CCY 058-008-006; ...) internal transcribed spacer 1, partial sequence; 5.8S ribosomal RNA gene and internal transcribed spacer 2, complete sequence; and 28S ribosomal RNA gene, partial sequence
13-29	KX516463.1; KX516459.1; KX516457.1; KX516441.1; KX516436.1; KX516431.1; KX516430.1; KX516407.1; KX516372.1; KX516364.1; KX516354.1; KX516352.1; KX516347.1; KX516344.1; KX516342.1; KX516333.1; KX516331.1	99.31	100	ITS1, 5.8S rRNA gene, ITS2	rainwater, China	Environmental sample	Uncultured fungus clones ZMTWL201309-62; ZMTWL201309-58; ZMTWL201309-56; ZMTWL201309-40; ZMTWL201309-35; ZMTWL201309-30; ZMTWL201309-29; ZMTWL201309-6; ZMTWL201308-43; ZMTWL201308-35; ZMTWL201308-25; ZMTWL201308-23; ZMTWL201308-18; ZMTWL201308-15; ZMTWL201308-13; ZMTWL201308-4; ZMTWL201308-2	not found	Uncultured fungus clone (ZMTWL201309-62; ...) small subunit ribosomal RNA gene, partial sequence; internal transcribed spacer 1, 5.8S ribosomal RNA gene, and internal transcribed spacer 2, complete sequence; and large subunit ribosomal RNA gene, partial sequence
30-32	KX147846.1; KX147824.1; KX147815.1	99.31	99	ITS1, 5.8S rRNA gene, ITS2	biofinish containing surface of pine sapwood impregnated with raw linseed oil	Environmental sample	Uncultured fungus clone PRL.3.77; PRL.3.3; PRL.2.66	10.1186/s40694-017-0030-5	Uncultured fungus clone (PRL.3.77 18S; ...) ribosomal RNA gene, partial sequence; internal transcribed spacer 1, 5.8S ribosomal RNA gene, and internal transcribed spacer 2, complete sequence; and 28S ribosomal RNA gene, partial sequence
33-34	KU134809.1; KU134805.1	99.31	99	ITS1, 5.8S rRNA gene, ITS2	Potentilla erecta, Slovakia	Cultured strain	Taphrina tormentillae strains CCY 058-008-005 and CCY 058-008-001	10.1099/ijsem.0.001095	Taphrina tormentillae strain (CCY 058-008-005; CCY 058-008-001) internal transcribed spacer 1, partial sequence; 5.8S ribosomal RNA gene and internal transcribed spacer 2, complete sequence; and 28S ribosomal RNA gene, partial sequence
36-43	KX516432.1; KX516418.1; KX516382.1; KX516375.1; KX516348.1; KX516337.1; KX516334.1; KX516236.1	99.14	100	ITS1, 5.8S rRNA gene, ITS2	rainwater, China	Environmental sample	Uncultured fungus clone ZMTWL201309-31; ZMTWL201309-17; ZMTWL201308-53; ZMTWL201308-46; ZMTWL201308-19; ZMTWL201308-8; ZMTWL201308-5; ZMTWL201307-79	not found	Uncultured fungus clone (ZMTWL201309-31; ...) small subunit ribosomal RNA gene, partial sequence; internal transcribed spacer 1, 5.8S ribosomal RNA gene, and internal transcribed spacer 2, complete sequence; and large subunit ribosomal RNA gene, partial sequence
45	KR698797.1	99.65	98	ITS1, 5.8S rRNA gene, ITS2	arctic stream, Svalbard, Norway	Environmental sample	Fungal sp. TZ-2015b strain I14F-1201	10.1007/s00248-015-0689-1	Fungal sp. TZ-2015b strain I14F-1201 18S ribosomal RNA gene, partial sequence; internal transcribed spacer 1, 5.8S ribosomal RNA gene, and internal transcribed spacer 2, complete sequence; and 28S ribosomal RNA gene, partial sequence
46	KX147810.1	99.13	99	ITS1, 5.8S rRNA gene, ITS2	biofinish containing surface of pine sapwood impregnated with raw linseed oil	Environmental sample	Uncultured fungus clone PRL.2.54	10.1186/s40694-017-0030-5	Uncultured fungus clone PRL.2.54 18S ribosomal RNA gene, partial sequence; internal transcribed spacer 1, 5.8S ribosomal RNA gene, and internal transcribed spacer 2, complete sequence; and 28S ribosomal RNA gene, partial sequence
48	MZ314479.1	99.29	97	ITS1, 5.8S rRNA gene, ITS2	Cladonia stellaris, Russia	Cultured strain	Taphrina carnea strain KBP:Y-6489	not found	Taphrina carnea strain KBP:Y-6489 internal transcribed spacer 1, partial sequence; 5.8S ribosomal RNA gene and internal transcribed spacer 2, complete sequence; and large subunit ribosomal RNA gene, partial sequence
49	MK782173.1	99.1	95	ITS1, 5.8S rRNA gene, ITS2	wing surface of a Myotis evotis bat, western North America	Environmental sample	Taphrina tormentillae isolate NWHC 46371-1098_2SD	10.1128/spectrum.00254	Taphrina tormentillae isolate NWHC 46371-1098_2SD small subunit ribosomal RNA gene, partial sequence; internal transcribed spacer 1 and 5.8S ribosomal RNA gene, complete sequence; and internal transcribed spacer 2, partial sequence
50	MN836186.1	99.44	100	ITS1	soil from semi-arid temperate steppe, China	Environmental sample	Uncultured fungus clone OTU865	10.3389/fmicb.2022.842446	Uncultured fungus clone OTU865 small subunit ribosomal RNA gene, partial sequence; internal transcribed spacer 1, complete sequence; and 5.8S ribosomal RNA gene, partial sequence
51	MK722886.1	99.44	100	ITS1	soil from high-elevation, late-melting Navajo Peak in Colorado, USA	Environmental sample	Uncultured fungus isolate OTU_288	10.1002/ecy.3095	Uncultured fungus isolate OTU_288 small subunit ribosomal RNA gene, partial sequence; internal transcribed spacer 1, complete sequence; and 5.8S ribosomal RNA gene, partial sequence
52	MK718712.1	99.44	100	ITS1	unvegetated soil from high-elevation, late-melting Navajo Peak in Colorado, USA	Environmental sample	Uncultured fungus clone OTU_1567	10.1002/ecy.3095	Uncultured fungus clone OTU_1567 small subunit ribosomal RNA gene, partial sequence; internal transcribed spacer 1, complete sequence; and 5.8S ribosomal RNA gene, partial sequence
54	MH239610.1	99.44	100	ITS1	plant root (species information unavailable), high-elevation research site, Colorado, USA	Environmental sample	Uncultured fungus isolate OTU_1211	10.1016/j.funeco.2018.07.009	Uncultured fungus isolate OTU_1211 small subunit ribosomal RNA gene, partial sequence; internal transcribed spacer 1, complete sequence; and 5.8S ribosomal RNA gene, partial sequence
55	KX516239.1	99.44	100	ITS1	rainwater, China	Environmental sample	Uncultured fungus clone ZMTWL201307-82	not found	Uncultured fungus clone ZMTWL201307-82 small subunit ribosomal RNA gene, partial sequence; internal transcribed spacer 1, 5.8S ribosomal RNA gene, and internal transcribed spacer 2, complete sequence; and large subunit ribosomal RNA gene, partial sequence
56	JF945653.1	99.44	100	ITS1	Fagus sylvatica phyllosphere, southern France	Environmental sample	Uncultured fungus clone OTU_1089_GW5CJXV07HXES4	10.1016/j.funeco.2011.12.004	Uncultured fungus clone OTU_1089_GW5CJXV07HXES4 18S ribosomal RNA gene, partial sequence; internal transcribed spacer 1, complete sequence; and 5.8S ribosomal RNA gene, partial sequence
58-68	LS952548.1; LS963834.1; LS963833.1; LS963832.1; LS963831.1; LS963830.1; LS963829.1; LS963828.1; LS963827.1; LS963826.1; LS963825.1	98.883	100	ITS1	soil from Carex curvula meadows of the European alpine system	Environmental sample	Uncultured fungus	not found	Uncultured fungus genomic DNA sequence contains ITS1
69	KF222467.1	98.88	100	ITS1	indoor surface swab, California, USA	Environmental sample	Uncultured fungus clone OTU_911_389_41411	10.1371/journal.pone.0078866	Uncultured fungus clone OTU_911_389_41411 18S ribosomal RNA gene, partial sequence; internal transcribed spacer 1, complete sequence; and 5.8S ribosomal RNA gene, partial sequence
70	MN059913.1	98.33	100	ITS1	Whim Bog, Erica tetralix roots, Scotland	Environmental sample	Uncultured fungus clone 3F3A	conference paper "Effects of 15 Years of Nutrient Addition on Ericoid Mycorrhizal Colonization at Whim Bog, Scotland"	Uncultured fungus clone 3F3A small subunit ribosomal RNA gene, partial sequence; internal transcribed spacer 1 and 5.8S ribosomal RNA gene, complete sequence; and internal transcribed spacer 2, partial sequence
71	MF180946.1	100	100	ITS2	soil, Northeast Greenland	Environmental sample	Uncultured organism clone OTU_1585	10.1111/mec.14227	Uncultured organism clone OTU_1585 5.8S ribosomal RNA gene, partial sequence; internal transcribed spacer 2, complete sequence; and large subunit ribosomal RNA gene, partial sequence
72	KJ827949.1	100	100	ITS2	soil from Alaskan tundra, USA	Environmental sample	Uncultured Taphrinales clone OTU_3469	10.1111/mec.13045	Uncultured Taphrinales clone OTU_3469 internal transcribed spacer 2, partial sequence
73	OX032890.1	100	100	ITS2	roots of Festuca brevipila, Germany: Brandenburg, Mallnow	Environmental sample	uncultured Taphrina	not found	uncultured Taphrina genomic DNA sequence contains 5.8S rRNA gene, ITS2, clone OTU_669
74-75	LR874746.1; LR874745.1	99.52	100	ITS2	wooded meadow soil, Estonia	Environmental sample	isolate EW uncultured Taphrina tormentillae, clone M01452:264:000000000-D5YNG:1:1102:16669:14994 and clone M01452:264:000000000-D5YNG:1:1101:14393:21836	10.1002/ecs2.3512	Taphrina tormentillae genomic DNA sequence contains 5.8S rRNA gene, isolate EW uncultured Taphrina tormentillae, clone M01452:264:000000000-D5YNG:1:1102:16669:14994 and clone M01452:264:000000000-D5YNG:1:1101:14393:21836
76	MZ441955.1	99.52	100	ITS2	needles of Pinus peuce in high-elevation region of Montenegro	Environmental sample	Uncultured fungus isolate 3360_610	10.46490/BF58	Uncultured fungus isolate 3360_610 5.8S ribosomal RNA gene, partial sequence; internal transcribed spacer 2, complete sequence; and large subunit ribosomal RNA gene, partial sequence
77	MN903602.1	99.05	100	ITS2	soil and needles of Pinus sylvestris, Lithuania	Environmental sample	Uncultured fungus clone 3980_4649	10.3390/microorganisms8020259	Uncultured fungus clone 3980_4649 5.8S ribosomal RNA gene, partial sequence; internal transcribed spacer 2, complete sequence; and large subunit ribosomal RNA gene, partial sequence
78	KX147567.1	99.05	100	ITS2	biofinish containing surface of pine sapwood impregnated with raw linseed oil	Environmental sample	Uncultured fungus clone PRL.2.61	10.1186/s40694-017-0030-5	Uncultured fungus clone PRL.2.61 internal transcribed spacer 1, partial sequence; 5.8S ribosomal RNA gene and internal transcribed spacer 2, complete sequence; and 28S ribosomal RNA gene, partial sequence
79	KP892365.1	99.05	100	ITS2	Scolytus multistriatus beetle, Sweden	Environmental sample	Uncultured fungus clone 2170_1573	10.1007/s11557-016-1199-3	Uncultured fungus clone 2170_1573 5.8S ribosomal RNA gene, partial sequence; internal transcribed spacer 2, complete sequence; and 28S ribosomal RNA gene, partial sequence
80-81	MW076032.1; MW075993.1	99.05	100	ITS2	Vitis vinifera bulk soil, Tokaj wine region, Hungary	Environmental sample	Uncultured fungus clone ASV2570 and ASV1821	10.1094/PHYTO-05-21-0190-R	Uncultured fungus clone ASV2570 and ASV1821 5.8S ribosomal RNA gene, partial sequence; internal transcribed spacer 2, complete sequence; and large subunit ribosomal RNA gene, partial sequence
82	MW448958.1	99.05	100	ITS2	Empetrum nigrum fruit endophyte, Oulu, Finland	Environmental sample	Fungal sp. strain cco3p9	10.1093/femsec/fiab097	Fungal sp. strain cco3p9 5.8S ribosomal RNA gene, partial sequence; internal transcribed spacer 2, complete sequence; and large subunit ribosomal RNA gene, partial sequence
83	MW757709.1	99.05	100	ITS2	fungal spore trap (air), Lithuania	Environmental sample	Uncultured fungus isolate 4258_562	10.3390/d15040539	Uncultured fungus isolate 4258_562 5.8S ribosomal RNA gene, partial sequence; internal transcribed spacer 2, complete sequence; and large subunit ribosomal RNA gene, partial sequence
84	MN151755.1	98.57	100	ITS2	sub-arctic tundra soil, Eight Mile Lake, USA	Environmental sample	Uncultured fungus isolate OTU457	10.1111/nph.16235	Uncultured fungus isolate OTU457 5.8S ribosomal RNA gene, partial sequence; internal transcribed spacer 2, complete sequence; and large subunit ribosomal RNA gene, partial sequence
