# Supplementary material for: A Novel Pathosystem With the Model Plant Arabidopsis thaliana for Defining the Molecular Basis of Taphrina Infections
Source: Environ Microbiol Rep. 2025 Jun 10;17(3):e70118. doi: 10.1111/1758-2229.70118 (PMC12152203; doi:10.1111/1758-2229.70118)
Supplement: Supplementary file 3 — DATA S3. Supporting Information. [file EMI4-17-e70118-s014.xlsx]

## Sheet: Data S3
Data S3. Lectin domain containing proteins with secretion signal that are differentially expressed in A. thaliana in presence of S. cerevisiae. Dataset obtained from Gene Expression Omnibus repository, acession number GSE27006. Secretion signal was identified using SignalP-5.0.
	Nr.	VALUE (normalized ratio of Cy3/Cy5)	Adjusted p-value	AGI code	TYPE	GENE NAME	Contains kinase domain GO	Screened
	1	149.475	2.41e-08	AT1G52060	Jacalin	Mannose-binding lectin superfamily protein	FALSE	yes
	2	110.612	6.2e-07	AT3G46280	Malectin	protein_kinase-like_protein	TRUE	yes
	3	82.4117	4.46e-08	AT1G52050	Jacalin	Mannose-binding lectin superfamily protein	FALSE	no
	4	31.7516	1.48e-06	AT1G52070	Jacalin	Mannose-binding lectin superfamily protein	FALSE	yes
	5	25.033	3.62e-05	AT1G51860	Malectin	putative_LRR_receptor-like_serine/threonine-protein_kinase	TRUE	yes
	6	9.60143	0.0386873	AT5G59260	L-type	LECRK-II.1	TRUE	no
	7	9.57412	0.0198255	AT3G45330	L-type	LECRK-I.1	TRUE	yes
	8	9.26596	0.00016644	AT2G28990	Malectin	putative_LRR_receptor-like_serine/threonine-protein_kinase	TRUE	yes
	9	9.12938	0.017486	AT1G05700	Malectin	Leucine-rich_repeat_transmembrane_protein_kinase_protein	TRUE	yes
	10	8.87248	0.000237833	AT2G43600	Hevein	chitinase-like_protein	FALSE	no
	11	8.75287	0.000326487	AT1G07560	Malectin	leucine-rich_repeat_protein_kinase-like_protein	TRUE	yes
	12	8.50214	0.0317961	AT3G45410	L-type	LECRK-I.3	TRUE	yes
	13	8.49144	0.00477021	AT5G61350	Malectin	putative_receptor-like_protein_kinase	TRUE	yes
	14	8.47694	0.000177127	AT3G46330	Malectin	putative_LRR_receptor-like_serine/threonine-protein_kinase_MEE39	TRUE	yes
	15	7.17859	0.0110888	AT2G43610	Hevein	putative_chitinase	FALSE	no
	16	6.95972	0.0420754	AT5G48740	Malectin	putative_LRR_receptor-like_serine/threonine-protein_kinase	TRUE	yes
	17	6.89527	0.000185761	AT1G51800	Malectin	putative_leucine-rich_repeat_protein_kinase	TRUE	yes
	18	6.36418	0.00175937	AT1G30570	Malectin	hercules_receptor_kinase_2	TRUE	yes
	19	6.26851	0.00618592	AT4G20450	Malectin	putative_LRR_receptor-like_serine/threonine-protein_kinase	TRUE	yes
	20	6.03257	8.57e-05	AT3G21340	Malectin	leucine-rich_repeat_protein_kinase-like_protein	TRUE	no
	22	5.81147	0.0046764	AT5G16900	Malectin	putative_LRR_receptor-like_serine/threonine-protein_kinase	TRUE	yes
	23	5.70264	0.00537555	AT3G46270	Malectin	receptor_protein_kinase-like_protein	TRUE	yes
	24	5.68501	0.00321957	AT3G45420	L-type	LECRK-I.4 concanavalin_A-like_lectin_kinase-like_protein	TRUE	no
	25	5.2625	0.0265891	AT1G24485	Malectin	hypothetical_protein	FALSE	no
	28	4.85278	0.000640225	AT3G45390	L-type	LECRK-I.2	TRUE	yes
	30	4.66283	0.037795	AT2G28970	Malectin	putative_leucine-rich_repeat_protein_kinase	TRUE	yes
	32	4.26641	0.0104312	AT5G39000	Malectin	putative_receptor-like_protein_kinase	TRUE	yes
	34	4.15417	0.00846585	AT1G11350	G-type	G-type_lectin_S-receptor-like_serine/threonine-protein_kinase_SD1-13	TRUE	yes
	35	4.04657	0.0119957	AT1G78860	G-type	putative_glycoprotein_(EP1)	FALSE	yes
	36	4.03236	0.0410862	AT3G51710	G-type	D-mannose_binding_lectin_protein_with_Apple-like_carbohydrate-binding_domain	FALSE	no
	38	3.86548	0.0253839	AT5G60280	L-type	LECRK-I.8	TRUE	yes
	39	3.68699	0.0268587	AT1G56680	Hevein	chitinase-like_protein	FALSE	no
	40	3.64999	0.0365485	AT3G46340	Malectin	leucine-rich_repeat_protein_kinase-like_protein	TRUE	yes
	41	3.60372	0.000516933	AT5G55830	L-type	LECRK-S.7	TRUE	yes
	42	3.52794	0.00121495	AT1G53070	L-type	legume_lectin-like_protein	FALSE	no
	45	3.48519	0.0508827	AT5G59680	Malectin	leucine-rich_repeat_protein_kinase-like_protein	TRUE	yes
	47	3.41173	0.00461602	AT1G61480	G-type	S-locus_lectin_protein_kinase-like_protein	TRUE	no
	49	3.23566	7.9e-05	AT3G53380	L-type	LECRK-VIII.1	TRUE	yes
	51	3.15082	0.0318569	AT3G45440	L-type	LECRK-I.6	TRUE	no
	54	2.91803	0.0297061	AT1G77630	LysM	LYM3	FALSE	yes
	56	2.73936	0.0212576	AT5G01560	L-type	LECRK-VI.4	TRUE	yes
	57	2.69157	0.0325239	AT1G51880	Malectin	protein_root_hair_specific_6	TRUE	yes
	58	2.47431	0.00102439	AT3G46400	Malectin	leucine-rich_repeat_protein_kinase-like_protein	TRUE	yes
	59	2.45199	0.000395521	AT3G09035	L-type	concanavalin_A-like_lectin	FALSE	yes
	60	2.35764	2.21e-05	AT4G29180	Malectin	protein_root_hair_specific_16	TRUE	no
	61	2.31601	0.000587005	AT1G21880	LysM	LYM1	FALSE	yes
	62	2.23017	0.00559262	AT5G03140	L-type	LECRK-VIII.2	TRUE	yes
	64	2.08542	3.72e-05	AT1G51790	Malectin	leucine-rich_repeat_protein_kinase-like_protein	TRUE	yes
	65	2.03607	0.00132016	AT1G28340	Malectin	receptor_like_protein_4	FALSE	yes
	67	1.71246	0.0476348	AT2G23770	LysM	LYK4	TRUE	yes
	68	1.53003	0.0547897	AT1G51940	LysM	LYK3	TRUE	no
	69	1.45542	0.0339196	AT2G37050	Malectin	putative_receptor_protein_kinase	TRUE	no
	70	1.43011	0.0517279	AT3G54080	L-type	Concanavalin_A-like_lectin_family_protein	FALSE	no
	71	1.10347	7.8e-06	AT1G51850	Malectin	Leucine-rich_repeat_protein_kinase_family_protein	TRUE	no
	72	0.770548	0.0402232	AT2G41890	G-type	curculin-like_mannose-binding_lectin_fand_PAN_domain-containing_protein	FALSE	no
	77	0.6	0.00340218	AT5G01090	L-type	concanavalin_A-like_lectin	FALSE	no
	79	0.516626	0.0174707	AT4G00340	G-type	receptor-like_protein_kinase_4	TRUE	no
	80	0.506823	0.00942063	AT2G17120	LysM	LYM2	FALSE	no
	81	0.503686	0.00514311	AT4G02410	L-type	LECRK-IV.3	TRUE	no
	82	0.501731	0.0209814	AT5G59700	Malectin	putative_receptor-like_protein_kinase	TRUE	no
	83	0.489925	0.000764886	AT1G34300	G-type	lectin_protein_kinase-like_protein	FALSE	no
	85	0.453466	0.0111141	AT5G62150	LysM	peptidoglycan-binding_LysM_domain-containing_protein	FALSE	no
	86	0.450777	0.019369	AT5G24010	Malectin	putative_receptor-like_protein_kinase	TRUE	no
	87	0.446883	0.016261	AT5G60270	L-type	LECRK-I.7	TRUE	yes
	93	0.410905	0.0283513	AT3G53050	SEUL	D-galactoside/L-rhamnose_binding_SUEL_lectin_protein	FALSE	no
	94	0.382712	5.29e-05	AT5G03700	G-type	PAN_domain-containing_protein	FALSE	no
	95	0.367616	0.0234577	AT5G59670	Malectin	Receptor-like_protein_kinase	TRUE	no
	97	0.329533	0.00138541	AT1G11410	G-type	putative_S-locus_lectin_protein_kinase	TRUE	no
	98	0.324898	0.0229658	AT1G61460	G-type	putative_S-locus_protein_kinase	TRUE	no
	99	0.323217	0.0120949	AT4G25433	LysM	peptidoglycan-binding_LysM_domain-containing_protein	FALSE	no
	101	0.318042	0.000189422	AT3G16030	G-type	lectin_receptor_kinase_CES101	TRUE	yes
	102	0.300184	0.000177448	AT2G33580	LysM	LYK5	TRUE	yes
	103	0.298166	0.0108389	AT3G53065	SEUL	D-galactoside/L-rhamnose_binding_SUEL_lectin_protein	FALSE	no
	105	0.281648	4.17e-06	AT4G32300	G-type	protein_S-DOMAIN-2_5	TRUE	no
	106	0.280654	0.0128151	AT3G53080	SEUL	D-galactoside/L-rhamnose_binding_SUEL_lectin_protein	FALSE	no
	107	0.276325	0.00179388	AT1G61490	G-type	putative_S-locus_protein_kinase	TRUE	no
	108	0.273021	0.0283093	AT5G03350	L-type	SA-INDUCED LEGUME LECTIN-LIKE PROTEIN 1, SAI-LLP1	TRUE	no
	109	0.269911	3.16e-06	AT3G53810	L-type	LECRK-IV.2	TRUE	yes
	110	0.25058	0.0204762	AT5G18470	G-type	curculin-like_(mannose-binding)_lectin_family_protein	FALSE	no
	111	0.240199	4.28e-05	AT1G61360	G-type	S-like_receptor_protein_kinase	TRUE	no
	112	0.236206	0.0266976	AT4G28350	L-type	LECRK-VII.2	TRUE	yes
	113	0.233982	0.00141214	AT3G53075	SEUL	D-galactoside/L-rhamnose_binding_SUEL_lectin_protein	FALSE	no
	114	0.208045	0.000321925	AT1G11330	G-type	putative_receptor-like_protein_kinase	TRUE	yes
	115	0.207814	0.00150194	AT1G78830	G-type	curculin-like_(mannose-binding)_lectin-like_protein	FALSE	no
	118	0.176937	0.0468557	AT5G65600	L-type	LECRK-IX.2	TRUE	yes
	120	0.170795	0.00440413	AT3G59740	L-type	LECRK-V.7	TRUE	yes
	121	0.168475	0.000458132	AT3G15356	L-type	lectin-like_protein	FALSE	no
	122	0.16617	2.86e-05	AT4G21390	G-type	S-locus_lectin_protein_kinase-like_protein	TRUE	yes
	123	0.151038	0.0444594	AT3G16530	L-type	legume_lectin-like_protein	FALSE	no
	125	0.126002	8.68e-06	AT1G61370	G-type	S-locus_lectin_protein_kinase_family_protein	TRUE	no
	126	0.11334	0.000742515	AT1G61550	G-type	S-locus_lectin_protein_kinase-like_protein	TRUE	no
	129	0.0688436	5.8e-06	AT1G70130	L-type	LECRK-V.2	TRUE	yes
	131	0.0227997	1.16e-06	AT1G61610	G-type	S-locus_lectin_protein_kinase-like_protein	TRUE	no
