# Supplementary material for: A Novel Pathosystem With the Model Plant Arabidopsis thaliana for Defining the Molecular Basis of Taphrina Infections
Source: Environ Microbiol Rep. 2025 Jun 10;17(3):e70118. doi: 10.1111/1758-2229.70118 (PMC12152203; doi:10.1111/1758-2229.70118)
Supplement: Supplementary file 4 — DATA S4‐S8. Supporting Information. [file EMI4-17-e70118-s010.xlsx]

## Sheet: S4 Plant associated pfams
Data S4: Conserved plant-associated pfam domains identified in Taphrina strain M11 annotated proteins. Plant associated domains were defined from plant associated Prokaryotes in (Levy et al., 2017). For the full explanation of HMMER output see The HMMER User's Guide at www.hmmer.org.
			full sequence			best 1 domain			domain number estimation
Pfam name	Pfam ID	M11_Protein ID	E-value	score	bias	E-value	score	bias	exp	reg	clu	ov	env	dom	rep	inc	Pfam description
EF-hand_1	PF00036.32	TM11_g3647.t1	5e-41	135.2	12.2	7.1e-10	37.7	0.9	4.2	4	0	0	4	4	4	4	EF hand
RRM_1	PF00076.22	TM11_g144.t1	1.8e-32	110.9	0.6	6.3e-11	41.9	0.1	4.4	4	0	0	4	4	4	4	RNA recognition motif. (a.k.a. RRM, RBD, or RNP domain)
RRM_1	PF00076.22	TM11_g320.t1	1.9e-43	146.1	0.3	3.3e-19	68.5	0	3.3	3	0	0	3	3	3	3	RNA recognition motif. (a.k.a. RRM, RBD, or RNP domain)
RRM_1	PF00076.22	TM11_g342.t1	6e-41	138.1	0	3.3e-19	68.5	0	2.5	2	0	0	2	2	2	2	RNA recognition motif. (a.k.a. RRM, RBD, or RNP domain)
RRM_1	PF00076.22	TM11_g648.t1	2.4e-65	216.3	0.2	7.4e-16	57.7	0	5.5	5	0	0	5	5	5	5	RNA recognition motif. (a.k.a. RRM, RBD, or RNP domain)
RRM_1	PF00076.22	TM11_g1793.t1	6.7e-36	122	0.1	1.4e-17	63.3	0	2.3	2	0	0	2	2	2	2	RNA recognition motif. (a.k.a. RRM, RBD, or RNP domain)
RRM_1	PF00076.22	TM11_g1923.t1	2.2e-61	203.6	0.4	1.1e-16	60.4	0	5.3	5	0	0	5	5	5	4	RNA recognition motif. (a.k.a. RRM, RBD, or RNP domain)
RRM_1	PF00076.22	TM11_g2100.t1	2.1e-80	264.5	8	1.5e-21	76	0.5	4.3	4	0	0	4	4	4	4	RNA recognition motif. (a.k.a. RRM, RBD, or RNP domain)
RRM_1	PF00076.22	TM11_g2234.t1	3.1e-37	126.2	0.2	9e-18	63.9	0.1	2.3	2	0	0	2	2	2	2	RNA recognition motif. (a.k.a. RRM, RBD, or RNP domain)
RRM_1	PF00076.22	TM11_g2622.t1	5.4e-50	167.1	0	7.7e-16	57.7	0	3.5	3	0	0	3	3	3	3	RNA recognition motif. (a.k.a. RRM, RBD, or RNP domain)
RRM_1	PF00076.22	TM11_g2670.t1	3.1e-37	126.2	0	2.2e-18	65.8	0	2.1	2	0	0	2	2	2	2	RNA recognition motif. (a.k.a. RRM, RBD, or RNP domain)
RRM_1	PF00076.22	TM11_g2763.t1	2.4e-43	145.8	0	9.3e-17	60.6	0	3.2	3	0	0	3	3	3	3	RNA recognition motif. (a.k.a. RRM, RBD, or RNP domain)
RRM_1	PF00076.22	TM11_g2869.t1	3.6e-33	113.2	0.8	2.4e-20	72.1	0.1	3.3	3	0	0	3	3	3	3	RNA recognition motif. (a.k.a. RRM, RBD, or RNP domain)
RRM_1	PF00076.22	TM11_g4476.t1	2.4e-46	155.4	0	1.8e-16	59.7	0	3.2	3	0	0	3	3	3	3	RNA recognition motif. (a.k.a. RRM, RBD, or RNP domain)
RRM_1	PF00076.22	TM11_g5510.t1	4.2e-40	135.4	0	2.9e-12	46.2	0	4.8	4	0	0	4	4	4	4	RNA recognition motif. (a.k.a. RRM, RBD, or RNP domain)
peroxidase	PF00141.23	TM11_g869.t1	4.3e-46	157.5	0	7.2e-46	156.7	0	1.3	1	1	0	1	1	1	1	Peroxidase
peroxidase	PF00141.23	TM11_g1679.t1	4.4e-46	157.4	0	8.6e-46	156.5	0	1.5	1	1	0	1	1	1	1	Peroxidase
ubiquitin	PF00240.23	TM11_g1862.t1	3.5e-171	555.3	23.3	1.7e-33	114.1	0.4	5	5	0	0	5	5	5	5	Ubiquitin family
ubiquitin	PF00240.23	TM11_g3690.t1	9.1e-35	118.3	0.6	2.3e-33	113.7	0.4	2.5	2	0	0	2	2	2	1	Ubiquitin family
Glyco_hydro_28	PF00295.17	TM11_g1768.t1	2.6e-34	118.7	1.3	3.4e-34	118.4	1.3	1.1	1	0	0	1	1	1	1	Glycosyl hydrolases family 28
RCC1	PF00415.18	TM11_g3783.t1	8e-67	221.7	8.6	2.3e-11	44.1	0.6	7.3	7	0	0	7	7	7	7	Regulator of chromosome condensation (RCC1) repeat
DSPc	PF00782.20	TM11_g493.t1	1.8e-31	108.7	0	2e-28	98.9	0	2.2	2	0	0	2	2	2	2	Dual specificity phosphatase, catalytic domain
DSPc	PF00782.20	TM11_g4944.t1	1.7e-31	108.8	0	2.1e-31	108.5	0	1.1	1	0	0	1	1	1	1	Dual specificity phosphatase, catalytic domain
Cu_amine_oxid	PF01179.20	TM11_g1112.t1	8.3e-43	146.8	0.2	9.5e-43	146.6	0.2	1	1	0	0	1	1	1	1	Copper amine oxidase, enzyme domain
Cu_amine_oxid	PF01179.20	TM11_g1625.t1	1.4e-132	442.5	2.4	1.1e-71	242	0.7	2.1	1	1	1	2	2	2	2	Copper amine oxidase, enzyme domain
Cu_amine_oxid	PF01179.20	TM11_g1879.t1	3.4e-158	526.9	0	4.2e-158	526.6	0	1.1	1	0	0	1	1	1	1	Copper amine oxidase, enzyme domain
Peptidase_C13	PF01650.18	TM11_g657.t1	1.8e-37	129.2	0.3	1.8e-37	129.2	0.3	1.3	2	0	0	2	2	2	1	Peptidase C13 family
Peptidase_C48	PF02902.19	TM11_g215.t1	3.9e-32	111.8	0.2	4.9e-18	65.8	0	2.4	2	0	0	2	2	2	2	Ulp1 protease family, C-terminal catalytic domain
Peptidase_C48	PF02902.19	TM11_g5632.t1	4.3e-37	128.1	0.8	7.8e-37	127.2	0	1.8	2	0	0	2	2	2	1	Ulp1 protease family, C-terminal catalytic domain
Y_phosphatase2	PF03162.13	TM11_g2505.t1	3.2e-48	163.4	0	4.1e-48	163.1	0	1.1	1	0	0	1	1	1	1	Tyrosine phosphatase family
BSP	PF04450.12	TM11_g5612.t1	2e-50	171.5	0	2.5e-50	171.2	0	1.1	1	0	0	1	1	1	1	Peptidase of plants and bacteria
DUF563	PF04577.14	TM11_g3614.t1	1.4e-32	113.5	0.1	2e-32	113	0.1	1.2	1	0	0	1	1	1	1	Protein of unknown function (DUF563)
DUF726	PF05277.12	TM11_g5476.t1	6.9e-122	406.6	1	9e-122	406.3	1	1.1	1	0	0	1	1	1	1	Protein of unknown function (DUF726)
DUF726	PF05277.12	TM11_g5596.t1	5.5e-128	426.7	2.8	8.9e-128	426	2.4	1.5	2	0	0	2	2	2	1	Protein of unknown function (DUF726)
DUF1264	PF06884.11	TM11_g5001.t1	6.5e-73	243.9	0.3	1e-72	243.3	0.3	1.3	1	0	0	1	1	1	1	Protein of unknown function (DUF1264)
Pkinase_Tyr	PF07714.17	TM11_g14.t1	2.1e-31	109.2	0	3.2e-31	108.6	0	1.2	1	0	0	1	1	1	1	Protein tyrosine kinase
Pkinase_Tyr	PF07714.17	TM11_g17.t1	3.2e-36	124.9	0	4.9e-36	124.3	0	1.2	1	0	0	1	1	1	1	Protein tyrosine kinase
Pkinase_Tyr	PF07714.17	TM11_g156.t1	3.2e-43	147.9	0	4.6e-43	147.4	0	1.2	1	0	0	1	1	1	1	Protein tyrosine kinase
Pkinase_Tyr	PF07714.17	TM11_g280.t1	6.6e-37	127.2	0	1.1e-36	126.5	0	1.2	1	0	0	1	1	1	1	Protein tyrosine kinase
Pkinase_Tyr	PF07714.17	TM11_g485.t1	1.1e-35	123.2	0	1.5e-35	122.8	0	1.2	1	0	0	1	1	1	1	Protein tyrosine kinase
Pkinase_Tyr	PF07714.17	TM11_g720.t1	8.9e-41	139.9	0	1.1e-40	139.5	0	1.1	1	0	0	1	1	1	1	Protein tyrosine kinase
Pkinase_Tyr	PF07714.17	TM11_g745.t1	1.3e-48	165.5	0	2e-48	165	0	1.2	1	0	0	1	1	1	1	Protein tyrosine kinase
Pkinase_Tyr	PF07714.17	TM11_g1109.t1	1e-45	156	0	1.7e-45	155.3	0	1.3	1	0	0	1	1	1	1	Protein tyrosine kinase
Pkinase_Tyr	PF07714.17	TM11_g1242.t1	2e-51	174.8	0.7	2.8e-51	174.3	0	1.5	2	0	0	2	2	2	1	Protein tyrosine kinase
Pkinase_Tyr	PF07714.17	TM11_g1375.t1	1.8e-37	129	0	2.6e-37	128.5	0	1.2	1	0	0	1	1	1	1	Protein tyrosine kinase
Pkinase_Tyr	PF07714.17	TM11_g1380.t1	5.3e-34	117.7	0	3.8e-33	114.9	0	2	2	0	0	2	2	2	1	Protein tyrosine kinase
Pkinase_Tyr	PF07714.17	TM11_g1412.t1	1.5e-47	162	0	2.2e-47	161.5	0	1.2	1	0	0	1	1	1	1	Protein tyrosine kinase
Pkinase_Tyr	PF07714.17	TM11_g1671.t1	1.8e-37	129	0	2.9e-37	128.4	0	1.3	1	0	0	1	1	1	1	Protein tyrosine kinase
Pkinase_Tyr	PF07714.17	TM11_g1708.t1	7.1e-36	123.8	0	1.2e-35	123.1	0	1.3	1	0	0	1	1	1	1	Protein tyrosine kinase
Pkinase_Tyr	PF07714.17	TM11_g1710.t1	1.7e-52	178.3	0	2.5e-52	177.7	0	1.1	1	0	0	1	1	1	1	Protein tyrosine kinase
Pkinase_Tyr	PF07714.17	TM11_g1719.t1	4.7e-31	108	0	7.2e-31	107.4	0	1.2	1	0	0	1	1	1	1	Protein tyrosine kinase
Pkinase_Tyr	PF07714.17	TM11_g2222.t1	8.7e-33	113.7	0	1.1e-32	113.4	0	1.1	1	0	0	1	1	1	1	Protein tyrosine kinase
Pkinase_Tyr	PF07714.17	TM11_g2321.t1	2.4e-31	109	0	3e-31	108.6	0	1.1	1	0	0	1	1	1	1	Protein tyrosine kinase
Pkinase_Tyr	PF07714.17	TM11_g2385.t1	6.1e-32	110.9	0	7.6e-32	110.6	0	1.1	1	0	0	1	1	1	1	Protein tyrosine kinase
Pkinase_Tyr	PF07714.17	TM11_g2453.t1	6.2e-50	169.9	0	1.1e-48	165.8	0	2.5	2	0	0	2	2	2	1	Protein tyrosine kinase
Pkinase_Tyr	PF07714.17	TM11_g2502.t1	1.3e-34	119.6	0	1.9e-34	119.2	0	1.1	1	0	0	1	1	1	1	Protein tyrosine kinase
Pkinase_Tyr	PF07714.17	TM11_g3042.t1	3.7e-32	111.6	0	1.4e-23	83.6	0	2.2	1	1	1	2	2	2	2	Protein tyrosine kinase
Pkinase_Tyr	PF07714.17	TM11_g3295.t1	5.1e-32	111.2	0	8.3e-32	110.5	0	1.3	1	0	0	1	1	1	1	Protein tyrosine kinase
Pkinase_Tyr	PF07714.17	TM11_g3312.t1	8.1e-31	107.2	0	1.1e-30	106.8	0	1.1	1	0	0	1	1	1	1	Protein tyrosine kinase
Pkinase_Tyr	PF07714.17	TM11_g3435.t1	6.1e-36	124	0.2	4.4e-35	121.2	0.2	2	1	1	0	1	1	1	1	Protein tyrosine kinase
Pkinase_Tyr	PF07714.17	TM11_g3500.t1	4.3e-37	127.8	0	7.2e-37	127.1	0	1.3	1	0	0	1	1	1	1	Protein tyrosine kinase
Pkinase_Tyr	PF07714.17	TM11_g3512.t1	4.3e-35	121.2	0	6e-35	120.8	0	1.2	1	0	0	1	1	1	1	Protein tyrosine kinase
Pkinase_Tyr	PF07714.17	TM11_g3576.t1	1.7e-35	122.6	0	1.5e-34	119.5	0	2.2	1	1	0	1	1	1	1	Protein tyrosine kinase
Pkinase_Tyr	PF07714.17	TM11_g3600.t1	3.6e-35	121.5	0	6.6e-35	120.6	0	1.4	1	0	0	1	1	1	1	Protein tyrosine kinase
Pkinase_Tyr	PF07714.17	TM11_g3791.t1	2.2e-37	128.8	0	3.1e-37	128.3	0	1.1	1	0	0	1	1	1	1	Protein tyrosine kinase
Pkinase_Tyr	PF07714.17	TM11_g3797.t1	1.3e-48	165.6	0	1.7e-48	165.2	0	1.1	1	0	0	1	1	1	1	Protein tyrosine kinase
Pkinase_Tyr	PF07714.17	TM11_g3906.t1	3.9e-47	160.7	0	8.3e-47	159.6	0	1.5	2	0	0	2	2	2	1	Protein tyrosine kinase
Pkinase_Tyr	PF07714.17	TM11_g3923.t1	7.1e-39	133.6	0	1.4e-38	132.7	0	1.5	1	0	0	1	1	1	1	Protein tyrosine kinase
Pkinase_Tyr	PF07714.17	TM11_g4327.t1	3.2e-32	111.8	0	1.2e-30	106.7	0	2.4	1	1	0	1	1	1	1	Protein tyrosine kinase
Pkinase_Tyr	PF07714.17	TM11_g4426.t1	1.7e-36	125.9	0	2.1e-36	125.5	0	1.1	1	0	0	1	1	1	1	Protein tyrosine kinase
Pkinase_Tyr	PF07714.17	TM11_g5121.t1	3.1e-39	134.8	0	4e-39	134.5	0	1.1	1	0	0	1	1	1	1	Protein tyrosine kinase
Pkinase_Tyr	PF07714.17	TM11_g5287.t1	3.9e-45	154.2	0	7e-45	153.3	0	1.4	1	0	0	1	1	1	1	Protein tyrosine kinase
Pkinase_Tyr	PF07714.17	TM11_g5640.t1	4.8e-36	124.4	0	8.1e-36	123.6	0	1.3	1	0	0	1	1	1	1	Protein tyrosine kinase
Pkinase_Tyr	PF07714.17	TM11_g5717.t1	8.6e-31	107.1	0	1.4e-30	106.5	0	1.2	1	0	0	1	1	1	1	Protein tyrosine kinase
Pkinase_Tyr	PF07714.17	TM11_g5722.t1	3.8e-33	114.9	0	5.5e-33	114.4	0	1.1	1	0	0	1	1	1	1	Protein tyrosine kinase
Pkinase_Tyr	PF07714.17	TM11_g5763.t1	1.2e-34	119.8	0	1.6e-34	119.3	0	1.1	1	0	0	1	1	1	1	Protein tyrosine kinase
Pkinase_Tyr	PF07714.17	TM11_g5787.t1	9.9e-33	113.5	0	1.3e-32	113.2	0	1.1	1	0	0	1	1	1	1	Protein tyrosine kinase
Ank_2	PF12796.7	TM11_g525.t1	3.5e-36	123.7	7.6	3.7e-14	53.1	0.6	3.9	2	2	3	5	5	5	4	Ankyrin repeats (3 copies)
Ank_2	PF12796.7	TM11_g4781.t1	2e-32	111.6	0.2	4.8e-12	46.3	0.1	4.5	1	1	3	4	4	4	4	Ankyrin repeats (3 copies)
Kelch_3	PF13415.6	TM11_g299.t1	8.8e-33	112	3.4	3.9e-09	36.6	0	6.3	6	0	0	6	6	6	5	Galactose oxidase, central domain
Kelch_3	PF13415.6	TM11_g2980.t1	6.7e-33	112.4	10.5	1.2e-05	25.5	0	6.9	7	0	0	7	7	7	6	Galactose oxidase, central domain
Kelch_3	PF13415.6	TM11_g3384.t1	2.2e-33	113.9	1.2	2e-07	31.1	0	6.8	7	0	0	7	7	7	6	Galactose oxidase, central domain
Ank_4	PF13637.6	TM11_g3446.t1	4.1e-31	107	2.6	2.2e-08	34.5	0	5.2	3	1	2	5	5	5	5	Ankyrin repeats (many copies)
Ank_4	PF13637.6	TM11_g4781.t1	2.3e-31	107.7	11.8	2e-09	37.8	0.1	4.6	1	1	5	6	6	6	6	Ankyrin repeats (many copies)
EF-hand_8	PF13833.6	TM11_g3647.t1	2.7e-32	110.4	12	8.6e-16	57.5	0.6	4	1	1	3	4	4	4	4	EF-hand domain pair
LRR_8	PF13855.6	TM11_g4614.t1	6.7e-41	137.9	59.9	4.4e-10	39.2	2.3	9.5	5	2	4	9	9	9	8	Leucine rich repeat

## Sheet: S5 Candidate effectors
Data S5: Predictions of T. tormentillae strain M11 effectors and their conserved domains and motifs. Effectors were predicted with EffectorP 3.0 . Secreteome predictions were made with Phobius (uses HMM to predict secretion signal and transmembrane domains) and SignalP-5.0 (neural-network based method). Columns "Genus motifs" and "Genus motif sequences" show Taphrina genus specific conserved moti…
ID	ORF	Sequence	Sequence length	Secretome prediction	EffectorP prediction	Cysteine residues (n)	CSSPs (C≥4)	Genus motifs	Genus motif sequences	Database domain accessions	Database domain names	Number of PHI-BLAST hits	PHI-BLAST best hit (ProteinID_Protein_Pathogen)	PHI-BLAST mutant phenotype
M11_1	NODE_10_length_346338_cov_10.6625_ID_19_16	MRLSGRLDALELIFLPFARGLLMPAQAELGTWAEHGSESTLTASLASTGHTLGKPQYSAKLVVLKELFPDESTSSYHRRVHPDLSSEYIS	90	Phobius	Cytoplasmic effector	0	no	3; 7	PDESTSSYHRRVH; MRLSGRLDALELIF	-	-	0 hits found	-	-
M11_2	NODE_10_length_346338_cov_10.6625_ID_19_21	MSLFCIILREIILSATFCFVTRCSASLTLPNDPSPRVLTIAYRKSGLVFLAWSSLRSTAVSILVDVPCRSLYSVDVEVDICFVQRSEHTG	90	Phobius	Apoplastic effector	5	yes	-	-	-	-	0 hits found	-	-
M11_3	NODE_10_length_346338_cov_10.6625_ID_19_115	MLVHSPHERMLRRVKVRPLRRHTKSPSLILLLERPSPRLIHSDSQILCAMSSTSRPGVNWRSAIQTSFGRCSDVNLMIKCVLGRTIIDGKNILKIWLKCKVDIVINKTYRRAHLEVALPVHRHQSSIVEAQTLQIELQERRCTIIKQVHRKLTTLPIPLH	160	Phobius	Cytoplasmic effector	5	yes	-	-	-	-	0 hits found	-	-
M11_4	NODE_10_length_346338_cov_10.6625_ID_19_147	MLTMYFGFAIVDKKTFKRQTRPVLISLHTCCATWVSVTYSDETVSVSREQSLSVSRPRETCDLRLLTLLADSDKVNLEFLDDELGLEIEDLDDRARSGTEPVSVW	105	Phobius	Cytoplasmic effector	3	no	-	-	-	-	0 hits found	-	-
M11_5	NODE_10_length_346338_cov_10.6625_ID_19_225	MRRCGMINKTIYATKTQKRKIKGRPKTMQPRIWLTKRMKGIRLRILQKIVHRKRRTRMLRMRFLLRTKLVKRKLNFLKLKTTLPKIIWKQQII	93	Phobius	Cytoplasmic effector	1	no	-	-	-	-	0 hits found	-	-
M11_6	NODE_10_length_346338_cov_10.6625_ID_19_226	MISAWKMPRKTKSHLMTKTRKMRRPNLNLNPIPLLNLETKSSKRKHWTRLQVYQMTKSRKRTNQYLRKIPPTTRTQMKRMAVTRILRLSKSCLRMTKLTKHKIPKRRIKIVMAVDKTRVEKMRISNKVKKIMICLIKQMKKWTTKISMKLRLAQAQMRMAQTMRCRQVKLHYLVIILLLRICAVLVTLSKNIGAC	195	Phobius	Cytoplasmic effector	5	yes	-	-	-	-	0 hits found	-	-
M11_7	NODE_10_length_346338_cov_10.6625_ID_19_261	MRRPDLVIVLFTLRSSPWTFDRTYHIHLKMSGDSCLTDTERIGYGCLWETLFSQLEDGKVLSWFDASVAWIRQFRHFCKDKDRRAGTWLICSRVITNTQDDWANVCRNSADDFNCFDGAAEELQRLKNGGCQIPAP	136	Phobius	Cytoplasmic effector	7	yes	-	-	-	-	0 hits found	-	-
M11_8	NODE_10_length_346338_cov_10.6625_ID_19_289	MQANNRKFLCGMIGFMSPLSANRIDPSSCRRPLILSKVSAAARLISSNKTQSPFLTALTKAPSTKENVNDLAPFACCASKATNVSESFCQALRRSSLCRRLFRLESMSAGL	111	Phobius	Cytoplasmic effector	6	yes	-	-	-	-	0 hits found	-	-
M11_9	NODE_10_length_346338_cov_10.6625_ID_19_493	MKFTIAATAALSAIMSVSAQGRPTNTSICDYYTSALLMSNTAENQYTLLKLVVNTVLLGNYTTPNMNAVPGILAQGNVNGTAVNLAPFFTGTSGRTTNRNGTAVAGINFLDGGGATPLLNNSLPTVGSNQYRLATHLYQYFGYLLGCSMMGTEAFPSYQGSPSQYNVHKYMYLTHAQNTYFINQVALAAQSFGVASSDISAVGTALNGLFNVRCGPNTSVPSTASAQPQSICITNDCPLAANSSCAAYNQAAAAGVGPNSTVVNRGNVSGSAASGAASGSARASGTGSASGSTSTGAASSSAPFVIGSFLGLAGVAAALF	320	Phobius & SignalP	Apoplastic effector	6	yes	-	-	cl21461	Globin-like superfamily	0 hits found	-	-
M11_10	NODE_111_length_1671_cov_8.63795_ID_221_1	MRMSLKMSMRMSMKSRSRSGTKTTIMIARSEHEQMEMLQECYMNIVASPVIIWDGGLFVIGGISKGHMKENDDIKKLCSRHNRDSIRI	88	Phobius	Cytoplasmic effector	2	no	-	-	-	-	0 hits found	-	-
M11_11	NODE_11_length_334421_cov_9.1963_ID_21_19	MSMLALLYWLSGQALVAGVTAAVHETLRSEKWSRASFSPASSCKEASHSRDQEIFASKLITDGWAELIIDQADPVRSILGMFDSVRIRQCCLKYFIPHHHRQFSNPHKLTRHGTRTDFVWNDECDWEEDD	130	Phobius & SignalP	Cytoplasmic effector	4	yes	-	-	-	-	0 hits found	-	-
M11_12	NODE_11_length_334421_cov_9.1963_ID_21_134	MARMTFSRFLVPLLCFCFLYFVATRYSSPALVQTSRADPWNPDRWAGPGDRTGNKSLEKGVLVMLVRNDELHPARFSMRGIEDRFNHRFGYDWVFLNDKPFTDDFIKYTSALASGETHYGTIPKAHWSYPKWIDQRKAKEKMREMEEADIIYGGMESYRHMCRFNSGFFFEHELLQKYDYYFRIEPFVEFYCDMYDDPFKFMRENKKKYGWVISMYEYDLTIPTLWQTTKDFAKKFPQHIAKHNSLKFLRDEDTTLQDSEYNLCHFWSNFEIADLNFFRSQAYRDYFKFLDQAGGFFYERWGDAPVHSIAASLFLNNDEVHHFNDVGYRHNPYTRCPPDEKYHSNGQCSCNMADNFDIDAYSCKHQWDSAVTDAAKSRQREH	382	Phobius & SignalP	Cytoplasmic effector	9	yes	-	-	COG5020	KTR1	6 hits found	J5JDI1_Ktr1_Beauveria_bassiana	unaffected_pathogenicity
M11_13	NODE_11_length_334421_cov_9.1963_ID_21_147	MHLAKNLSSLQVILPLSANCAASFFFICLCESSYYLTKTDHVDHEPKFRIAAPQDQSCFCLGHLGNSVISFMGSRIHLPPQSHPRPIEVEVDQKSENS	98	Phobius	Cytoplasmic effector	5	yes	-	-	-	-	0 hits found	-	-
M11_14	NODE_11_length_334421_cov_9.1963_ID_21_181	MRRSFTLALSSLSLISTMSMNEDSESGLKSKISDNRLSHSGLKNCLMMVMTPPLVASDSEPSDCKSEVPMRSEPRFVVATINVFRKSTLRPCESVRNPSSRTCSKSNEMSG	111	Phobius & SignalP	Cytoplasmic effector	4	yes	-	-	-	-	0 hits found	-	-
M11_15	NODE_11_length_334421_cov_9.1963_ID_21_187	MPILNFNSMLLPIWAAFCARISTVCAMPYQDHIAYTTQVGICGKNLFGGKTCQMLYKYRSFLCYLSGQIKRKGGKSANKLPILVSFGIQFDQPLILMALSPYRAGLTVLSMWSMPSMSSFPLIRSYGTSSSEK	133	Phobius & SignalP	Cytoplasmic effector	5	yes	-	-	-	-	0 hits found	-	-
M11_16	NODE_11_length_334421_cov_9.1963_ID_21_188	MFKACTLLLLPLVAAQFQFFDNMFGHHHQQQQQQQRAPSRGADWYRDQVLDSQCTSGRYLCPETLDCVAEPVECPCAFDLVPCKVGNRRVCVSKVEGADVCQHVESLGKGLLR	113	Phobius & SignalP	Cytoplasmic/apoplastic effector	9	yes	-	-	-	-	0 hits found	-	-
M11_17	NODE_11_length_334421_cov_9.1963_ID_21_235	MQMLQKNIVLMQKVQCLMMVLKTIASLILMKSKAIWRNLAIMTILARLQASQTIQMFEHTHKRSNCYQAHNREGLFRLETINLMTTLSTRRVHSRKIMRDVQRKIRQIILAKFLSKKCSLTT	122	Phobius	Cytoplasmic effector	3	no	-	-	-	-	0 hits found	-	-
M11_18	NODE_11_length_334421_cov_9.1963_ID_21_378	MASLLAVGFANPKAIFSDMSRSFSRSRYFICASRPILPTRMALSASCRLSRLRRSRSRRFSSSDSESTSRRAGEAERRLERRGGLRETDLDLRESTDPDRDRLPKRPSRALRASSRS	117	Phobius	Cytoplasmic effector	2	no	5	LSASCRLSR	-	-	0 hits found	-	-
M11_19	NODE_11_length_334421_cov_9.1963_ID_21_433	MLIFLSAGICWSPGFLKGQDTCQGRSHLANRRTIQLTIKLILAIKRHRYQGISCHPSMRNIAKSQRLTKSAALKDVLKDVVRNFEA	86	Phobius	Cytoplasmic effector	3	no	-	-	-	-	0 hits found	-	-
M11_20	NODE_11_length_334421_cov_9.1963_ID_21_507	MNNEYVVPLSAFVASLASTTVGYPVDTVKSRLQTYPYNGTIDCIKSTWRAEGFRAFFKGISVPVMDILALSSETFIDLVSCYRPQSCGLQVSASTISCHEIWRSIHLGKEIHPP	114	Phobius & SignalP	Apoplastic effector	4	yes	-	-	pfam00153	Mito_carr	5 hits found	Q4WBL9_AmcA_Aspergillus_fumigatus	unaffected_pathogenicity
M11_21	NODE_12_length_327303_cov_10.5206_ID_23_19	MSMSLSKGKRLNLLHFTMMCWSSRRKDPMNQLCPKDCQAQHVYNVWRIFRLLEKAPRNHNSCVPTVLQMILRITRPRQPRDESPAVEVRVDLRPSSSGLARNGMPHKSCQHLARRRLMSEVSSLRATVQRNRTKSCQWSNRHRMRMKSSNEMGETRQTSRSASPVCRLKQLRMTQTAK	178	Phobius	Cytoplasmic effector	7	yes	-	-	-	-	0 hits found	-	-
M11_22	NODE_12_length_327303_cov_10.5206_ID_23_75	MILRQTHHPLLIPLLILTHLPMTMMPRRSLLPPNERQKLRLKSQLPRSQLRQLKVANHVPFLSDDFHGTLTMNGLERSLSLLAQSCPRESSWTEHPESPRDSVTSSLTVQNPQRRPSR	118	Phobius	Cytoplasmic effector	1	no	-	-	-	-	0 hits found	-	-
M11_23	NODE_12_length_327303_cov_10.5206_ID_23_159	MVRLQRRLSLVHLLWSLVSQAALQVSRLYHQSQAQCHPRSLLLPLHLQHEAVPHPRPVRPQQKLRPVRPVPPRSTSIPCPERPST	85	Phobius	Cytoplasmic effector	2	no	-	-	-	-	0 hits found	-	-
M11_24	NODE_12_length_327303_cov_10.5206_ID_23_173	MLAFAASFVTQSLLDSRHASRSMSHHILTRIEQLIAIGVALESLLCVDKQVASTKGITSSISNWKASRRYGRICIVSHTKGIPMGNRKEWHLDASQQILNREGNVVG	107	Phobius	Cytoplasmic effector	2	no	-	-	-	-	0 hits found	-	-
M11_25	NODE_12_length_327303_cov_10.5206_ID_23_208	MRHLRRRVEKVLKVMFDELLGLGVLLHVLVVDTFREAERRRPFRRLQGDSLDTPSGIGHVLSDEALPRGRRRRFQDQNRSMQMPLVESTRAGLCLVNRESL	101	Phobius	Cytoplasmic effector	1	no	-	-	-	-	0 hits found	-	-
M11_26	NODE_12_length_327303_cov_10.5206_ID_23_221	MFARYPLFLLLQSHIFARLLQQFLRLIQLFDCLCRICDHSQQFPDTEEMTPRRPPCDECSIQQTSIGRPPQHHSQHTPRRSRVCWQKFKQSKNAD	95	Phobius	Cytoplasmic effector	6	yes	-	-	-	-	0 hits found	-	-
M11_27	NODE_12_length_327303_cov_10.5206_ID_23_226	MPVRASLASLSSVYASHECKLMQEHCCTTSTRHPGLRGEVTRNLRCISPAQHVSTIDQRIRKKKHTLAFTNRPGCGASYVLCLRHASDSTSSQARGDCDLAALASIQSLSILSASSSLQGSFRIWAVCVLASVITIRYVCSETGPDDIVRIWALAIGI	158	Phobius	Apoplastic effector	9	yes	5	IRYVCSETG	-	-	0 hits found	-	-
M11_28	NODE_12_length_327303_cov_10.5206_ID_23_268	MSKSSGSVFVMLTWQRSLIASVRRARRQNQLMRVFRISMTQVRVCVMMSTQKSFKLIKSFPQVVIGFPMITSRPLVQKYWNRGRNLNQMESPRTSRDM	98	Phobius	Cytoplasmic effector	1	no	-	-	-	-	0 hits found	-	-
M11_29	NODE_12_length_327303_cov_10.5206_ID_23_288	MFPRRLTYAQKQRLTNTLFWTCAAGAVATVALPSLLPCPAMKSRTAGIVYADQGHNENDTEGNEQCDPIDKRQVLISTRKSDNASV	86	Phobius	Apoplastic/cytoplasmic effector	3	no	-	-	cl25288	COA2 superfamily	0 hits found	-	-
M11_30	NODE_12_length_327303_cov_10.5206_ID_23_325	MSYLRPILLAIAWLALTTIFALSSRVQAIPLLACRDLCNSAMDHDSPPCHLLCIRLSPRIRSDDRVAISSFVWNAVETCFCVTLAPDTLCMD	92	Phobius & SignalP	Apoplastic effector	7	yes	-	-	-	-	0 hits found	-	-
M11_31	NODE_12_length_327303_cov_10.5206_ID_23_344	MGRTRDRMWQRRPRRTRERRRRRRKVSCDRLVPTGTASTLASPSALAPCLSAWPASDSSCARRHESLKEESTEREDAVGSAVLSIHHWLVVVDQSVRQSMSARTYLEVYRWEAADTVHPTHTTTRKPTRDADCLSLTLQPFRKLPHNGV	149	Phobius	Cytoplasmic effector	4	yes	-	-	-	-	0 hits found	-	-
M11_32	NODE_12_length_327303_cov_10.5206_ID_23_358	MVRAGEPASLPACLSACLPEALAGKKVLIHSGKSRSRKRPIGERLAETRFCGQAGFAWPKSTRARLPWLTGQRSRTGSGWENLNGLSLHLPTSCPCLFGHPRETLTAPLGASGCQA	116	Phobius	Cytoplasmic effector	6	yes	-	-	-	-	0 hits found	-	-
M11_33	NODE_12_length_327303_cov_10.5206_ID_23_425	MRRCVISLRCLRSSSVAGDAHESCCAEGKRCPPKWLDTSRLISVRFPLGLAEILQSDSTLPSSRVALLLLEDGDLSVTLVPPHHKECCANECKEGQRQTDGETQDGILARAFLFRYGCLLS	121	Phobius	Cytoplasmic/apoplastic effector	9	yes	-	-	-	-	0 hits found	-	-
M11_34	NODE_12_length_327303_cov_10.5206_ID_23_453	MTSTRPSNRRRLRIRWELAFLPASSSSSQQGERSACSLDASPARGRECFSRSLKRFAGWMTDEQATPRPLCEAHNNKSFLVTGRPEGQGRETLTQLEAQGNLSCVIYSFSLLAPSCLLPSSLHLKARPHPRVSDDDKDEADFTADPPSTHEKASIFPTAGPTKSTYRLFLGHLPCCSPAKKA	182	Phobius	Cytoplasmic effector	7	yes	-	-	-	-	0 hits found	-	-
M11_35	NODE_12_length_327303_cov_10.5206_ID_23_494	MHLSTTITSILLLILSAQGLSIPSFDSSPTLQEELDRQLYNRHADTILQEPIERAQKRADDHAAKVKRGEYQPPHHPKYRPTGTFVPPLETGSWDSLTLIKRRMEADSHERVMQTHGR	118	Phobius & SignalP	Cytoplasmic effector	0	no	-	-	-	-	0 hits found	-	-
M11_36	NODE_12_length_327303_cov_10.5206_ID_23_501	MVGLCRPARTSAASASCGMCFLLTKLVASIVLRPVFASLLINSSFSGVGTRFGSFCRPSRGPTSTMRTKLLSLPVVRLRANLPGPLMTPIEPSAEIELHLKDEKQDRSFLEMLKDAEERETGEP	124	Phobius	Cytoplasmic effector	4	yes	-	-	-	-	0 hits found	-	-
M11_37	NODE_12_length_327303_cov_10.5206_ID_23_513	MSRVFSCSCKLCSFLPFSTSVSSRLPVSTLLSVSFGAVSACKPVMPSDSFVLFPPFRCSTSSASDGDSTIGKTSSGCVALSLATSSLPTSDAAVLGVGKICAASRFLRVRRTRGEGPLGPLLLGFRLLAVGVS	133	Phobius	Apoplastic effector	7	yes	-	-	-	-	0 hits found	-	-
M11_38	NODE_12_length_327303_cov_10.5206_ID_23_515	MADSLKMLKLVRSTESRRAIAGMMRLIPASIAIFRQTLSSLMMVVKPAPKPPQCKNTSSCHSVLAHCWRRLVRSKSEAGPSPASHTCRK	89	Phobius	Cytoplasmic effector	4	yes	-	-	-	-	0 hits found	-	-
M11_39	NODE_13_length_326311_cov_11.2801_ID_25_13	MRMIAILQLQAHSGTTGLIHGIEPPVKRSVLKAGLAGLRHGPKFNNSAMKAYLAGEVLYVRVQRIPRPELAIKNCYVVSNSRYIRSPV	88	Phobius	Cytoplasmic effector	1	no	-	-	-	-	0 hits found	-	-
M11_40	NODE_13_length_326311_cov_11.2801_ID_25_39	MNAMQCMVDKWREKSRQKCIHRAVLPLLFPSSLMHWSTSGLLGRRLLLLLCRTCADRGGGLTTRDETHQFLDRLSALDSDSLLDLGLRRLCHQRLILQDWLRDDPSS	107	Phobius	Cytoplasmic effector	5	yes	-	-	-	-	0 hits found	-	-
M11_41	NODE_13_length_326311_cov_11.2801_ID_25_46	MKSFYKVRLKSCNSKTIFLVLCSLSCSAKRSWETSLGRNWTSRIHCSTNSGLRWTAWNPSSRKVASRLPRLRGNDDCHKVKYEDRCT	87	Phobius & SignalP	Cytoplasmic effector	6	yes	-	-	-	-	0 hits found	-	-
M11_42	NODE_13_length_326311_cov_11.2801_ID_25_96	MRIRQKTCLVAFGKVFLGLAASAAARPTSSVPEKEKAALTKTAQRPWNPLLNAPGSCQVLAPRYSPFGAPPTSMMMARMMNPMTASTLIVEKMNSASP	98	Phobius & SignalP	Cytoplasmic effector	2	no	-	-	-	-	0 hits found	-	-
M11_43	NODE_13_length_326311_cov_11.2801_ID_25_124	MMKIKCARTVSAFICLDPLTNLCAGGEVGHRRYDCPQQRNYTANIICRQCGNAGHMARDCKQNAVTGTNSAPLGARQDQEYENLMNELGEGNTRRITNGSGGSAPWERQKRIEARKSSSSHTIVTRSNVTFSLG	134	Phobius	Cytoplasmic/apoplastic effector	7	yes	-	-	cl31762	PTZ00368 superfamily	4 hits found	I1S0C1_GzCCHC008_Fusarium_graminearum	unaffected_pathogenicity
M11_44	NODE_13_length_326311_cov_11.2801_ID_25_166	MRQDFIGILSFITLNHCSSTSIQSIKDECKIDEDSRWYVQMRERCSFCPLELLKLMRNRAVCRPSHCSTSECLVAVSNALAGFYPYRSLFLCTCADYMTSLAVRYNSTRVEPSKKATSIIDSLPGNSLISKTGILTAGAALTAIAVSKEIYVVNEETTVLAAFVGILAVIVQAGGGPYKEWAEGHINRMKDLLNSARADHTEAVKARIDSVSELKDVVGVTKSLFAISKETAELEAKAFDLQQRVNFASEAKTVLDSWVRYEAGVRQREQKELADSVIAKIQRDIQSPKVQQQILTQSIAEVERLISKA	309	Phobius & SignalP	Cytoplasmic effector	9	yes	-	-	pfam05405	Mt_ATP-synt_B	0 hits found	-	-
M11_45	NODE_13_length_326311_cov_11.2801_ID_25_235	MRRAAAALSCTSEWLVFLPFRASAAKEPYSFDEPCVCCLAHLTLLAVIAVTTVYQSAVIQSWPPQKVILVSFHCLSALVKSFQTQVTRHYIARERADIRIRVRCTG	106	Phobius & SignalP	Apoplastic effector	6	yes	-	-	-	-	0 hits found	-	-
M11_46	NODE_13_length_326311_cov_11.2801_ID_25_255	MNRDTIATFVVGCLLTFLGVWITSGRQLDLESDNNNSDVVTTSQRVTRTISTVLSEHTPLVDELVTTRPRNRRLQSSNAQTPLLTYFIVKAENNHIRNSYHDNSYSCSLNRTGDTHSVQSRDAQISFSL	129	Phobius & SignalP	Apoplastic effector	2	no	-	-	-	-	0 hits found	-	-
M11_47	NODE_13_length_326311_cov_11.2801_ID_25_275	MSGCACFMSLYPSTSSGCKTSSNQSMSTPCLLHSDARAIAYRTFSDTDCVSHHRDLRVFDLLQQSTLNGNSGPTESLWFFRNCTFLESEFSSVGPSERLAQDSKSYMSTHRVKEPWQHKSRDS	123	Phobius	Cytoplasmic effector	6	yes	-	-	-	-	0 hits found	-	-
M11_48	NODE_13_length_326311_cov_11.2801_ID_25_280	MICTRSCRPSGTTVGCIILVLCFSTSVATCALSCLSCHGRFSGPGDVTSVRGRAISIWIFCMSEEGIFRRRWKWYSLSRRSITKRIVRLQRFGHVFDSMLFSHARCRVFVSRRCKEKA	118	Phobius & SignalP	Apoplastic effector	10	yes	-	-	-	-	0 hits found	-	-
M11_49	NODE_13_length_326311_cov_11.2801_ID_25_300	MPNSSRKCGSMSCLLHLLTAGARYPAGLYHMELLESPEFRKALVFQGTVDRLVQDLLTDWQLQARSTLPTTEEAPRKQRESTTPRQVTIKTETDA	95	Phobius	Cytoplasmic effector	2	no	-	-	cl02121	Med31 superfamily	0 hits found	-	-
M11_50	NODE_13_length_326311_cov_11.2801_ID_25_349	MKRFERNALLLSSVCKLGSRFLLLLLLRNLSWTAKVFRGRSLDRLLCLGLDDGDGIRKDLVDSSSSLWVGSLHDLDLDSEDTLSQEDVTGGGVDKVVDWLTRVNHESVDELHRLGSSSSQLS	122	Phobius	Cytoplasmic effector	2	no	-	-	-	-	0 hits found	-	-
M11_51	NODE_13_length_326311_cov_11.2801_ID_25_358	MLVFCVLFLWTARESHPSFTSSLILTPICTQLFRVINLVEFRVPGGESDDATGTVVIGAEFLCELDDIFRSPCRSITKLDEIDDFLIGEDSRDAVGDHDHKTITLPIAIDNGELRLGTDADAFHLDVAKGSGIGKLPEPLRAKGVRGEGRGEPSESLHLRG	161	Phobius & SignalP	Cytoplasmic effector	4	yes	-	-	-	-	0 hits found	-	-
M11_52	NODE_13_length_326311_cov_11.2801_ID_25_429	MPIILCICCIRAGLLIILWNGFAGGCADSEPLCGAWAPPIPCSICIMAPISGVPRPVVVLVEVELSDVCNCPCAGPGAGNALRCCCWPPPIICCIWFICLMKFGSSICRRNSGD	114	Phobius & SignalP	Apoplastic effector	17	yes	-	-	-	-	0 hits found	-	-
M11_53	NODE_13_length_326311_cov_11.2801_ID_25_502	MMSADGKNDHLCFFLSHVVVVVGWAVVAKEENWARMESRSALQMADRESPVVIQASVSTCRRSLAEKFSSSSGPVGLLECRVMVDCMEGWVSHPNCS	97	Phobius	Cytoplasmic effector	5	yes	-	-	-	-	0 hits found	-	-
M11_54	NODE_13_length_326311_cov_11.2801_ID_25_511	MCPYRSLSSRIRTVLMMSGSKSMRNMLADSNTIKRGKISIDCRRSIKGRTWRWTKKMIPRAKRRMISVISIHLRLMQRSSRCFPRFATKTLTCTRQRQSSSKKQSGRRQ	109	Phobius	Cytoplasmic effector	4	yes	-	-	-	-	0 hits found	-	-
M11_55	NODE_14_length_310636_cov_10.5541_ID_27_29	MVCFVAWVSLPIKVLVRSASIVETMLLTLCVTRVVLCCGRTMCSMRFRAVQGCRILIFVHSLASTVSYDHLEEQEVSSSRTLKCV	85	Phobius	Apoplastic effector	7	yes	-	-	-	-	0 hits found	-	-
M11_56	NODE_14_length_310636_cov_10.5541_ID_27_30	MQSMTARTSQYTGRLPKLVQKALPLLIAAALLFLFMSFSSSNSVPVSKREVYDQTAFGVTGKFPKKIWQTWKVDPLSFEDRDQTRAKSWISKNPGHRYEVLTDYNDHDYVETHFGPLGLNRPDIIFTYRSLTAKILKADLLRYLIMYVEGGVYADIDVEALKPIDRFIPDRYDEADVDMVIGVEIDQPEFDNHPFLGKKSHGFCQWTFMCKPRLPVMMKLIDNVLKSLNDIAKRQKVPISQIHLDFDDVLSVTGPTAFTKSILEDMSERTGHLVNWDPFHAMTESRLVAGILVLTVEAFAAAQGHSDSGSHESKAAMVRHHYHASGWPDTHPRYNHPLYGPVERCNWNIECVNSWDENMAAFEALTPEQKAQLIKEREIADQAARERDEEEQRQKLADE…	432	Phobius & SignalP	Cytoplasmic effector	4	yes	-	-	cl34671, cl28699	OCH1 superfamily, MotE superfamily	4 hits found	G2WX41_VdOCH1_Verticillium_dahliae	reduced_virulence
M11_57	NODE_14_length_310636_cov_10.5541_ID_27_45	MSSVSHGFSFLYLLFLFTTGTMVASAPSAAETPSAPSTSDILAINPSNPLRCNPCFRRKRHDDVKEESLGLGTDNSGFQKLRCGAEMWLTVSQFEFGRKKGVWEMKKKKKDRETDRFIRYLRPSNPFLPGDSPAIND	137	Phobius & SignalP	Cytoplasmic effector	3	no	-	-	-	-	0 hits found	-	-
M11_58	NODE_14_length_310636_cov_10.5541_ID_27_46	MRKNRADLSTPVAVSTCFLLVDKLQTSRRRREGTTVDQAQIRKVLHAHERSEEQDCGTNSPNEMQHTPSQFQVHPSCCTRFRLLRPLSLALQPDSPSTLKGHDSSGLATVLMLVTASSFLHFRH	124	Phobius	Cytoplasmic effector	4	yes	1	PVAVSTC	-	-	0 hits found	-	-
M11_59	NODE_14_length_310636_cov_10.5541_ID_27_125	MTLASALAPLPLYAFVRHLECQKVDKPAMSLINMSICHEILFRLAAFPGGRTKLVRKEIDWKRVKGWCGSEARSADAHEIAKVHFLKFTLLRLFCDLQSTTMLQEEIDEILAELRDSVSDAITQEKAGPETLETPETEMSPMAVLVHCKRMITLWQMALDETETRP	166	Phobius	Cytoplasmic effector	5	yes	-	-	-	-	0 hits found	-	-
M11_60	NODE_14_length_310636_cov_10.5541_ID_27_132	MMSKMRTMKFRGKMVCTVMTRLTRPRPEEPQSVCHEALIRTSRVSKGRRKSHMKTHCRSECLANLACDSCTIHNLPKQLSIASCGFPLAPNKVNQSTGSAR	101	Phobius	Cytoplasmic effector	7	yes	-	-	-	-	0 hits found	-	-
M11_61	NODE_14_length_310636_cov_10.5541_ID_27_153	MRMRYRCLQSCSSVCLPWSTAFVFLIGTRTAPKRVHQDIYRSHGCLCSLPGISVGLLILPGHQSLDFRAKFTGFPRGVLHGHRGQPELRQWCDCGCACIYIWSLFLCILHLHGRLAYAPLLSTISATCSLLYQHSQCVLFL	141	Phobius	Apoplastic effector	12	yes	1	PELRQWC	-	-	0 hits found	-	-
M11_62	NODE_14_length_310636_cov_10.5541_ID_27_159	MSSRTWFVLSLLWLPRRGNVRPGKSAGKSAKRVMKRWMMEVKRVMKARSGQYLLVQKNSFGPRRYQDGLTGVRLPNFPGSLTARKRRRKRMDMAKESVAVLLGSRWVNRPKKIP	114	Phobius	Cytoplasmic effector	0	no	-	-	-	-	0 hits found	-	-
M11_63	NODE_14_length_310636_cov_10.5541_ID_27_171	MSQYIAFQILFVASCVSLNLFRNLDGHTADSLDDFCENRISWGILCVPVVDCGVEMLELIVSEFLDGLCETFNFSTARLHFDNLS	85	Phobius & SignalP	Apoplastic effector	5	yes	-	-	-	-	0 hits found	-	-
M11_64	NODE_14_length_310636_cov_10.5541_ID_27_184	MRLANLLYTISVVSQISGAIIPSMRTAKDDKLVVRAATGVNVSEVKSNVPNAGAKATTTSGLNLKTDFLGRPLLAGGIGGGLGISGGLSLTGVSHPFCAVKHRTTDCLRGSEVLASEVSVAS	122	Phobius & SignalP	Apoplastic effector	2	no	-	-	-	-	0 hits found	-	-
M11_65	NODE_14_length_310636_cov_10.5541_ID_27_233	MLFHLLALPALALAASGNSTDPLVVSTNVGTYQGFYSSPTVRNWLGIRYGKPTNGSLRFVNPQRSAVLPASSVYNASSFSPSCYQYGASSTGGSYGDDCLSLNIWSPASNRTNSTSEGATVLLWIYGVDYQIAEGLVPWAD	141	Phobius & SignalP	Apoplastic effector	2	no	-	-	cl21494	Abhydrolase superfamily	4 hits found	G4NGA7_VTL1_Magnaporthe_oryzae	unaffected_pathogenicity
M11_66	NODE_14_length_310636_cov_10.5541_ID_27_323	MLSRRSLVHCRLAILSSCKRHDSFSRIEEKLCQLPIAAREHVPRSSLFEIDENSHAPPRRPSHLRLTEGEEQAEREALASLDEARLLASPVRMCHYSKVRLPSDLLIPLTLRSHPTLPEEWIMSDYGQRHRRRGEGGQRRYVVRSRAVLEDLSRGAWQRLQFRSLAGDSSQHPEKANKKNQTLGKRRRVWRSDMVAAVEDDIRRNAPFNLKLEE	214	Phobius	Cytoplasmic effector	4	yes	7	CKRHDSFSRIEEKL	cl25301	RRG8 superfamily	0 hits found	-	-
M11_67	NODE_14_length_310636_cov_10.5541_ID_27_331	MSNWLTGLTLLVLACLPSSRAQQSLDSYVKLQTAAALSGIRSNTYNATSQYPGVIIASPALDTARAGESGGQNYYYQWTRDAALTVKVLINQYASGDVALEPFLRAYVENESKLQHLTTLSGNFSSGGLGEPKVGPYMILDTNSD	145	Phobius & SignalP	Apoplastic effector	1	no	-	-	cl42434	Glyco_hydro_15 superfamily	1 hits found	G4NCF7_SGA1_Magnaporthe_oryzae	unaffected_pathogenicity_loss_of_pathogenicity
M11_68	NODE_14_length_310636_cov_10.5541_ID_27_416	MQITLLIIAALNSSPKLMFMLKWATLTITRTRESRPFYARTMLATAMKKRRILAKTMQIRNILVTLTTDKTGVHTCPTRLLIHRVNPPVTPSIAEIFVLQQNVSCMHISSKVPKEKLLYLHISPGESLQL	130	Phobius	Cytoplasmic effector	2	no	-	-	-	-	0 hits found	-	-
M11_69	NODE_14_length_310636_cov_10.5541_ID_27_438	MKRSVSLSFFFFFISQTPFFLPNSNWDTVSHISAPHRNFWKPLLSVPKPRLSSFTSSCLFLLKQGLHRRGLLGLIARMSDVEGADGVSAAEGAEATMVPVVNKNKRYRKEKPWDTDDIDHWKVEEFKPEDNLGGNFTEESSFATLFPKYRESYLREIWSIMARTLEKYGISAVLDLVEGSMTVKTTRKTYDPAAILNARDLIKLLARSVPFPQAIKIMEDGVASDIIKIGTFTRTKERFVKRRQRLIGPEGSTLKALELLTQCYILVQGTTVSAMGSYRGLKDVRRVVEDCMQNIHPIYHIKELMIKRELAKDPKLATESWDRFLPQFKKRKNVQRKKPAKVTTKKEYTPFPPAPLPSKIDLQIESGEYFLGRREKESASREKRKLEQEEASKSRLGKR…	433	Phobius	Cytoplasmic effector	3	no	-	-	cd22394, cl34103	KH-I_KRR1_rpt2, Krr1 superfamily	1 hits found	Q4X132_KRR1_Aspergillus_fumigatus	lethal
M11_70	NODE_14_length_310636_cov_10.5541_ID_27_454	MQYTTIVLSALSAAAALPGAHKARHHHRRHAEAEANYDVSKVDWGEALANVNWADVFGKTQTTTSVNAVPQVLTTTVAVAAANTPAAVVSQAVGNVAKNAISEVATGSRPQVTTVAPVATTATPVSVPSSTPVSASGDEYTVTVVNNCAYTIWQAGWQTNTNGALISNDVKGNQMAAGASLSLPISKAALGVQIWARTGCHGTGSSFSCDVGDCQGLKCTSIIWQGGPIMAEFGSGLNTDVYNTGITAYDISAIPGNNVGAKIVPSKSSCETKYCPVSGCSHDQAWLSADDMSLGSPADTTCSNDTNFTVTFCPA	315	Phobius & SignalP	Apoplastic effector	10	yes	-	-	cl02511	GH64-TLP-SF superfamily	0 hits found	-	-
M11_71	NODE_150_length_932_cov_9.53043_ID_299_1	MCDILTWLLASYSTLFLRSSSLYSTDSADDSSKLSDSRRSICCLPISCFGSSGTGTVGCLHKVIIFFAFEPLLGQLGATCNLITNVSRDSHLTAR	95	Phobius	Apoplastic effector	6	yes	-	-	-	-	0 hits found	-	-
M11_72	NODE_15_length_296775_cov_10.4422_ID_29_52	MTHALSCTLLRTFAIVTFDNRLHCLLCRHVSARSSGLAVDLTLPHTCISLKRTSRVVSYNLCKDTKFMSARFLINIITSCSCMPHWRLDRSVHLIGTLHASFGAAVKGLSIPR	113	Phobius	Apoplastic effector	7	yes	-	-	-	-	0 hits found	-	-
M11_73	NODE_15_length_296775_cov_10.4422_ID_29_55	MSTHQELLLCIIYMLCCHRDKLCNNRSHVGSSCAVQKFRSGISKIRLCCSVLIRAHRWQSIQVRQGSHTCKHTRGTHCLSDRFVDGRGPRRRSLTCQIVDSHLCRGIIIGR	111	Phobius	Apoplastic effector	11	yes	-	-	-	-	0 hits found	-	-
M11_74	NODE_15_length_296775_cov_10.4422_ID_29_118	MRAPKQEGSMALIGSLNGCLSITNTSRSCSKRAMLIGVSAARRGWRSCVSRRGRLDSPAHMIDIATPYRQRNRNVVHELEKLTSFVFVRQMQRRR	95	Phobius	Cytoplasmic effector	3	no	-	-	-	-	0 hits found	-	-
M11_75	NODE_15_length_296775_cov_10.4422_ID_29_123	MKVKMRASENPESKESHRTIGSLTNMMKGRPQIWKHFLSVIPLLTSSSPHTFSRSSSRRRLASRQRMICGDVSGTKSACKICTAPPKARLIQKTHRHVSIPDWMKAPTTGPTTEPPTDERTM	122	Phobius	Cytoplasmic effector	3	no	-	-	-	-	0 hits found	-	-
M11_76	NODE_15_length_296775_cov_10.4422_ID_29_137	MKRHTSLGSIWTLVWTFFPFPPSVIFIPLISSCAVRSGPCLPTSVHSPKCSDGSDLRDCLTVVCVTRQLQLASLYVSHPTHSFFYPASPVVLRIKVPVSCVCHI	104	Phobius & SignalP	Apoplastic effector	7	yes	3	PLISSCAVRSGPC	-	-	0 hits found	-	-
M11_77	NODE_15_length_296775_cov_10.4422_ID_29_143	MVPAISKSTRAVGVGVACFSVACSFKTCRIAGPADPNCRRMVSSDGTSSRVRPVSGFRSLSGCHRFLFADSKVPELGSSSHVGTASFGPCRKSNISSS	98	Phobius	Apoplastic effector	6	yes	-	-	-	-	0 hits found	-	-
M11_78	NODE_15_length_296775_cov_10.4422_ID_29_145	MSLHKVLEILGCTIFTLLRSELSLSIRVRVVHPRFSRQCHDGRVQRSQDERDLAWISQTVYDILQIQGIVAHDGALLRAKNVGQERRL	88	Phobius	Cytoplasmic effector	2	no	-	-	-	-	0 hits found	-	-
M11_79	NODE_15_length_296775_cov_10.4422_ID_29_148	MICTRVVQSTSLLVSLPTVYRSRSRGKKECQQQHRYDRELKQRLEMPYQLMLLVPREQVNPAVLRLCVHRTQRLMFPVSSSLSRSCNNRLLLSHPSQERLYPSWHPRRVQMS	112	Phobius	Cytoplasmic effector	4	yes	-	-	-	-	0 hits found	-	-
M11_80	NODE_15_length_296775_cov_10.4422_ID_29_168	MKAIILGATGAVGKALVAELTTDSNYEQVRAITRREYQFGIESSKFSQKVIDFEALESHKADLQGFDTVFIAMGTTRAAAGSAEAFRRIDQDLTVTTAAATLTKGLRQHLLYVSSSSASESSPFLYVKSKGQTERRLRELGADKTTILRPGLIELKEPRETSRFAESLFAPGMSSSSSSFLPVWESVLI	189	Phobius	Cytoplasmic effector	0	no	-	-	cl21454	NADB_Rossmann superfamily	0 hits found	-	-
M11_81	NODE_15_length_296775_cov_10.4422_ID_29_172	MSIAFKLSTLAIRTLAKPISVALKSQAKQHASFRKLCINIAQTTHRFDINMRMNLLGEKGLQHVRPLNESKAIDSGANFISESFLL	86	Phobius	Cytoplasmic effector	1	no	-	-	pfam07047	OPA3	0 hits found	-	-
M11_82	NODE_15_length_296775_cov_10.4422_ID_29_203	MQSSMLSAALRSSARRAVVRPMQRQAVINPLRSMTTATKPLHAAEYPDYSATTITEDRVAMPGPQGVDGDPKMRYFTGMLLSVMHTVCMRLIPL	94	Phobius	Cytoplasmic effector	1	no	-	-	-	-	0 hits found	-	-
M11_83	NODE_15_length_296775_cov_10.4422_ID_29_247	MEVMQNGSCANLSAAALSLTSQRQKTLLLMSRRRQMAEPMLHSSSLQVRSHTPRLCSTSDHRVSWSGMSTSTLTGLPTNAKQCCHASQCLCQGRGLLDCSQLPQDQGLSCGDSSRHCRGVRFLRSWIGQADLRAQSAQ	138	Phobius	Cytoplasmic effector	9	yes	-	-	-	-	0 hits found	-	-
M11_84	NODE_15_length_296775_cov_10.4422_ID_29_262	MMGLMLASTLLGLTVAQNWTNITWDIIIVGAGPAGIIVADRMSEANLSTLLLEGGGSSYGITGGRERPAWLNGTELSRVDVPGLYKSIFASTNSDLLCGNATSEYGGCTLGGSSAINAGLFFEPPASDYDLYNPQHWKSKDMASATKRLYSRQPSTSNTSLDGQYYLQTGYEAARDWLVNRAGYRQVEINEVANNKDHVFGRPGKVSP	208	Phobius & SignalP	Apoplastic effector	2	no	-	-	cl34456	BetA superfamily	3 hits found	Q9P304_AOX1_Fulvia_fulva	reduced_virulence
M11_85	NODE_15_length_296775_cov_10.4422_ID_29_308	MKLTAALHLCALVSASIRVPFTQQKPAGAPELSKIEVDQAPEAAAFGDAMRAAPGSQSPLLSDILGSKQCTIMSDYTLNLQDVVDRLRDPSKISLILAPLNSAIVALPRKPWMDDPDSNTEGEFRPQKSEDRAAKNLENFVKRHVIPEYPLRPGKVVLSLAHQSVKLEIREDGKKVINGKYEVISEKTAANGALWIISGVLEPQKDPRHHESL	213	Phobius & SignalP	Cytoplasmic effector	2	no	-	-	cl02663	Fasciclin superfamily	0 hits found	-	-
M11_86	NODE_15_length_296775_cov_10.4422_ID_29_319	MLADRVLGHTLALSLTFFSAIQGACLPLKLPQAGATSQISFLPDVSTTIASSKASQTTLEVAKTSLTSVATPTTTTPVRAAGRPVVVTTAQSAAAATVTKAAVAKPAQKRKRSVSPPANRFTAKGRAHLSKLAEELREAGESEEFESFAQSLEIVFKAPEAQSILKNLNFNIDTLGKTTKSMIQKLSFHGGRKGEEVTLKDVTFRSRDGETDLISDLQFGQDREMLENVKFGLRPIQES	239	Phobius & SignalP	Cytoplasmic effector	1	no	-	-	-	-	0 hits found	-	-
M11_87	NODE_15_length_296775_cov_10.4422_ID_29_367	MHLSLLTSFITCAAAVVSSAPLEPRDATGTVTSVPFVLSLESASNKTLNGSQLLSFHAGAGIEQLGIVKPPLNKTSPSAIFTFNTTSGSTTTGVNVTGVPGKLVWVLQGANFNYSQSLSFTYSPFYNTAVPEFGGTTTVQLSFKDDYLVLPRYTTDRVNPYKAVDNWYACTIPQDQALGYNYFALAWGVGTAAPDNKSCQKVRVKRTFI	209	Phobius & SignalP	Apoplastic effector	3	no	-	-	-	-	0 hits found	-	-
M11_88	NODE_15_length_296775_cov_10.4422_ID_29_378	MTLLNMSMPMSLSRAVMVIRQQLQSTRLRSTSPKHGTRLLPMVTRRSQPRNKISQTMPRRQALNLRLLLGSLSWSREVSFETINLPG	87	Phobius	Cytoplasmic effector	0	no	-	-	-	-	0 hits found	-	-
M11_89	NODE_15_length_296775_cov_10.4422_ID_29_383	MSSAYARAGRRLTKKMRIVPDTILYTVAVSRQMSSLPTQSLAYQGALSFRSLIIPDPGRQRRQFRIPIERWSIGEEVDSRLLPLSV	86	Phobius	Cytoplasmic effector	0	no	-	-	cl40441	5TM_YidC_Oxa1_Alb3 superfamily	0 hits found	-	-
M11_90	NODE_15_length_296775_cov_10.4422_ID_29_385	MTLTCPSLCSLATSNLAAALPKKRMTTKSDTVDWTQVMSGGAGKITDWASKDGHFKRQQSVFRDAISSDAGAKFPAEKGRYHLYVSLACPWAHRTLIVRALKGLEDVIPISVVHWEMLENGWRFVADEESVGGATKDNLYGSKYLKDLYFKADKDYSGRYTVPTLWDTKTETIVNNESSEIIRMFYTAFDDIIDSKYKGVTYIPESSLKQIEEVNDWIYNTVNNGVYKTGFATTQEAYETNLVALFDSLNKIEDLLANSKGSYLLGKELTEADIRLYPTIARFDPVYVQHFKCDLGTIRHNYPFINKWLKNLYWNNDAFKLTTNFEHIKKHYTKSHKQINPFSITPLGPLPHVEPEDDGEVVLKVGNITLTNLVPGTDDSHKHTLKHQPV	390	Phobius	Cytoplasmic effector	4	yes	-	-	COG0435	ECM4	0 hits found	-	-
M11_91	NODE_15_length_296775_cov_10.4422_ID_29_415	MAALMPITGPLRQMKRGCRWWKKVRVMSRFFVANSEVKKVLMSSSLELLGPADAVPLLLLPLPEAERTSAPALKYEPVPMIMVAEVSSSKSISRIRRVRRR	101	Phobius	Cytoplasmic effector	1	no	-	-	-	-	0 hits found	-	-
M11_92	NODE_15_length_296775_cov_10.4422_ID_29_435	MLLFLSSECPCAFAHSITRPVKVSVCTGNCPALGGRDRYSCVRVRRSMIQNGQEGEHWDKSTRKLLFRRQDVQYDSIGQVRFESRVQGQRRHSPCVCQHISWEW	104	Phobius	Cytoplasmic effector	7	yes	-	-	-	-	0 hits found	-	-
M11_93	NODE_16_length_292725_cov_10.8769_ID_31_42	MRNTLPRRSLQRRSLRARRQMTPSPERRRRMARKQTPRRLMRRRRRPRRPRRSRARARRLTRRSRRTRRLLPSELPTTRRRPPMAKSQLPRRRKHRPSQRKRKRQASQKVIQHPPNTSGDITLTCNRQGRTRDTIPGMIRSDSYAVVLTSLPIYRAISPSLYQ	163	Phobius	Cytoplasmic effector	1	no	-	-	-	-	0 hits found	-	-
M11_94	NODE_16_length_292725_cov_10.8769_ID_31_69	MSMSKRIRLPAFCRHASVLAHGSTQMPGRSYASIAEKYQEKLKQRAAAYVAMKQDTKGKSNDRGSEGLSGRNAIEQLRARYKQRVKEQTSAAPRASPTSSTNASSSSGAAFVAKEEIKKVPKKSPIKSLSSYIDVDKLRLHDAKEISLLWRARFADMDEAICAVIPRETYDALYKTARQNPMFVLPLFRADQGVEMHFLQWMFPNKETSHLMITSLLEYKTKGEYSRPHTIIAHHSELAEEKGLVLMKGDLTDSRALGPLQASWMLTVLQRFYCPLESDPTSETRTKILRDFNAGVDLNIDALIAEAKAVPGAGEL	316	Phobius	Cytoplasmic effector	3	no	-	-	pfam06644	ATP11	0 hits found	-	-
M11_95	NODE_16_length_292725_cov_10.8769_ID_31_95	MKIAIATLKKSPRRVLSSIVNVARVMAATQILNCEGWEKSSLVPASATPSRPAKYLRITLNDHSLERRVFLGVEAACREFSLDCFGTGSEMAFFRGMSFAT	101	Phobius	Cytoplasmic effector	3	no	-	-	-	-	0 hits found	-	-
M11_96	NODE_16_length_292725_cov_10.8769_ID_31_107	MSPLCPLRRLLLLPELAHLLLNCSRYPTCKVLLPSCSKLHAVVGNRTIPSIRSYSLEPKRPGHHRCLSDRLQQDHLAPRDCTLPAPNLCGRIPMIGPRLRRRMILLVMRKDHHPQTSQLDSLVVVCNHRKLEHKHPW	137	Phobius	Cytoplasmic effector	8	yes	-	-	-	-	0 hits found	-	-
M11_97	NODE_16_length_292725_cov_10.8769_ID_31_152	MQTNFFLFFSNSLSIPLASRPYALCQLFQHLDCILKVDTGVRDGDTMLQGSLTTLGNLLCTLVDVTFDHHSKDILTTRFQLGSDVGRHLWLILVILERIAVRTINHDTSLVETGLVKCCGCLGH	124	Phobius	Apoplastic effector	6	yes	-	-	-	-	0 hits found	-	-
M11_98	NODE_16_length_292725_cov_10.8769_ID_31_196	MKLSILSLLLFSTVIDVSHGMWRRKKGSCAAPGSKNNEQHCRVDENVNGLIQLDTAGCCRSAATQFPPPYKIIRGRCASKDLTGIEKHIAECEFDNAGYKTVTCQCPPGAWCFDHKAGEQVLTVGKSSFLPTGWHSMIEQKNYDWAVCVPEDAMKERAAIASKPAQEELSMTMDRPTGENTDFAEICCSAKQQGNLPFDARQASVTLWNENFEIGGKASPDGRGRCSLTRLRKYARLFTCKVTSHLPFILEMSKLIGENQLPGHLESEVDQNNIAALESEFDATNADVALDGRKG	295	Phobius & SignalP	Cytoplasmic effector	14	yes	-	-	-	-	0 hits found	-	-
M11_99	NODE_16_length_292725_cov_10.8769_ID_31_200	MKSPAAGLFLILGLVFIRCCAVQDLCLPEEPKFAPTAPVGTEGRGDLASFKDRLTQEHVYQIETKRDRRGRSSDNPYGRYSHRIPFNQLHKLAQDSDECCAEFLKFWNHRFGRGPVDSFAQYLVTKGRCLNFASVEGTGKHIAFCQIGTRIFYPVCHCPIDEQCLQYPDRIGNSLKYSLRAGCISRLTSDTETELVDKPADQVVVASITRHSLQPDEPENQVAEAFCGVETEDGNSIDGVAHQQGKAPVSVDLYNGNIRIDAKADTTGNGKYAVTRVRHYPRLFRCIAYGGIAVRLHFVMRYTNQPFSKSLQADRNLSEDEMGAEQIDESLL	332	Phobius & SignalP	Cytoplasmic effector	13	yes	-	-	-	-	0 hits found	-	-
M11_100	NODE_16_length_292725_cov_10.8769_ID_31_211	MESRGMQICTILTAPQGSAHDHKSQQVNPCKALRDQKSILVMPCERLLLGESIEISGELNEHKSRLSSRRMGVLSSHWCSSRPRAFRMTSARLKREAGRLRERESVRWMVNNLFPLSEDATAEAHLEKPPPGEFPGPRNENTLLARLDSLAEEHTDTHQERGSMAIDATSMI	172	Phobius	Cytoplasmic effector	4	yes	-	-	-	-	0 hits found	-	-
M11_101	NODE_16_length_292725_cov_10.8769_ID_31_215	MQIAMIGSGLFCTLCSSTQGLLHETERQRRKRQKTRQCDQRWGHLPERFKAPTRTSHPLALVPLDTVTLYQANNRCSMLGAKVSNLPVRVCDRQQCLTLLRYRFLGP	107	Phobius & SignalP	Cytoplasmic effector	6	yes	-	-	-	-	0 hits found	-	-
M11_102	NODE_16_length_292725_cov_10.8769_ID_31_219	MRAIIILLSLTTVILAQQQQASPAPQPTQSAGATGQTTAPQATASKTDIGSILKTIDAAKLASIPANARAVMKKMPEEPSAVTMEDRSAIKGCIADQGVDKLGKLACMAQDDQLVVLLDKKRVSNANMRDFVREAIAAGGKMPASE	146	Phobius & SignalP	Cytoplasmic effector	2	no	-	-	-	-	0 hits found	-	-
M11_103	NODE_16_length_292725_cov_10.8769_ID_31_251	MLNRRPGKVKLTKAMMTQAMDGKASISMTLIATTGVIGSMWSRMATTWSLAILKTMNQRRFQKKQMETQRRSNLRMHLRFRRYLRPSKGLKLQMRSSLPTKKSQQKNRI	109	Phobius	Cytoplasmic effector	0	no	-	-	-	-	0 hits found	-	-
M11_104	NODE_16_length_292725_cov_10.8769_ID_31_270	MIAMPSFLATSQSRCCSLQRHRTHPSPICHWVTDPRVDKTKRLFVLRKKNFGVKRKRRLHRDERKQDSWRLNVDSFVTTMRLQTSLDLARNIGLTPGVRYHLRMAQKILRVSHRRCPEKKQKNIQALFPTGAQPKYGTTLMTNINSCTIPLSAERKRWRCSCLQLDKI	168	Phobius	Cytoplasmic effector	7	yes	-	-	-	-	0 hits found	-	-
M11_105	NODE_16_length_292725_cov_10.8769_ID_31_308	MMAIFILCPFQVMLWNIKEWSRVVLPKSLGSLVDDDAGEESVLLLRWLCKTFLTCKPVDLKGMLSFLIQNRFLSARKLSYFLPKKWEFRGVRPVDRNTGNSQPEPLLLSVKRTLLLVKAISDIPEKECRFCL	132	Phobius	Cytoplasmic effector	5	yes	-	-	-	-	0 hits found	-	-
M11_106	NODE_16_length_292725_cov_10.8769_ID_31_363	MKSLLSLWLLCSSLVLAAQWSTQDYEIFDVARALEKAEGANVTFYSFLNVSSRATTDEISKQYRKRSLQLHPDKNHGVKGAQKRFERLGLITKMLRTPEVRERYDHFYRNGFPKW	115	Phobius & SignalP	Cytoplasmic effector	1	no	-	-	pfam00226	DnaJ	12 hits found	I1RZL0_GzC2H081_Fusarium_graminearum	unaffected_pathogenicity
M11_107	NODE_16_length_292725_cov_10.8769_ID_31_382	MPLSSLACTIMYKRPANRSSTSSRKPRLRLSRVAKQSWAIPVSKSKCWRGSTTRSLQRWKKCVVQYRCSYRMTYRHRRLPRSKNILTLARGRRPGHIRNSCQPRPVLQRLRQQSTGIH	118	Phobius	Cytoplasmic effector	5	yes	-	-	-	-	0 hits found	-	-
M11_108	NODE_16_length_292725_cov_10.8769_ID_31_455	MTFHLFKDLLLLFCSVPFFCCAAMSDVALLPPRKHTSTVASSQYRTEKMYENGEVFIGYKAFDQSEAPRNFRDTVLETLWTQS	83	Phobius & SignalP	Cytoplasmic effector	3	no	-	-	-	-	0 hits found	-	-
M11_109	NODE_17_length_282705_cov_10.4592_ID_33_22	MGTCLSLTFSLNKSFSRKKGRKGSLVHIVSHFRSHHGARFQVRRRQSSFRAHRQHHARRSGILRRFVESCAQRQGKTLVERVFDQLLRAR	90	Phobius	Cytoplasmic effector	2	no	-	-	-	-	0 hits found	-	-
M11_110	NODE_17_length_282705_cov_10.4592_ID_33_38	MKRKREIAPPLSAFAARRQAAELAARQQEQEVQPAHTVPEPSAGTHSSVDLSPELSEADDQRETNRFEVLGSSEVHASRSKNVEEAETLVLFRAKTRKTEDGTMLGLARCEVRFTSNFSTPRAKI	125	Phobius	Cytoplasmic effector	1	no	-	-	-	-	0 hits found	-	-
M11_111	NODE_17_length_282705_cov_10.4592_ID_33_80	MTRLTVFIASCIISFAATLPAPVPAPDPAPQVDYKNIDYSGVDWKNVEYGVDWSKLDYSNVDYSKVNYLPVASTGVDYSKVDYSGVDSSNVKPAPNVDYSKVDYSGIDYSGVDFKTIDYSGIDWKTVKYDVDFKTIKYARNAEAAPPATAVAELPSTALAAAPADATL	168	Phobius & SignalP	Apoplastic/cytoplasmic effector	1	no	4	YSGVDFKTIDYSGIDW	cl33180	PTZ00395 superfamily	0 hits found	-	-
M11_112	NODE_17_length_282705_cov_10.4592_ID_33_90	MVMLASCRSLMAIASAESPTEAYKDPHAQHLPVLGCASARKISITRSSNSTRGVHKLHKFPTSWRDTDPALNQIDGILDMKIHEPHFTWRMAMGTLMPENSRSL	104	Phobius	Cytoplasmic effector	2	no	-	-	-	-	0 hits found	-	-
M11_113	NODE_17_length_282705_cov_10.4592_ID_33_122	MLVGHTRSLFTLLTTSFLFSSTYAQTAQGCYKDDESLTSLGSYQYQSEGYCSNQCKALGNSVFAMSNGSECSCGNSLPSGDMVDSSFCSTTCVGYPTDICK	101	Phobius & SignalP	Apoplastic effector	8	yes	-	-	pfam01822	WSC	2 hits found	W7N216_GLX_Fusarium_verticillioides	reduced_virulence
M11_114	NODE_17_length_282705_cov_10.4592_ID_33_170	MPLVIAAHAVFTQSGLTSDYAQSVSVSLRQDWCTLSIPLRLFSKTQYLPGTTMTSACLPSSQLRMLASRAISRFEARAQQCEPRELHENGTHYEEPEINSKDFHRLNHRVSRRFITDNYLAK	122	Phobius	Cytoplasmic effector	3	no	-	-	-	-	0 hits found	-	-
M11_115	NODE_17_length_282705_cov_10.4592_ID_33_289	MRDRRSRSMMMLLKERRRMKKGSRNRKRSRKTKWKGQRRFSLHFPRLTMITRAQSQENPSRATQMSACRQIRFHRCVFTADDARIGMAPC	90	Phobius	Cytoplasmic effector	3	no	-	-	-	-	0 hits found	-	-
M11_116	NODE_17_length_282705_cov_10.4592_ID_33_290	MVEMTSMSTTRRKRRRRRRTMGDMTMGSRVQRGTITTRRMSNILMTTRALRLPHRGKPHAQTGRAGRLSREGICLPTNVPLHCTMILIQRSTPPVSSRATSSMKTTMVATPLFYPTTTTQTPNEGGPQSTR	131	Phobius	Cytoplasmic effector	2	no	-	-	-	-	0 hits found	-	-
M11_117	NODE_17_length_282705_cov_10.4592_ID_33_306	MRFPGVGIAFLTMATFVNPSCAQDEPVSVLIERGNEMLSLGKTGEALTIFTNAINKDTSNYLTYYKRATTYLAMSRHSAALSDFNKVLQLKPDFSAAISQRGKVMLSLGQWDSAELDLKENRQSLEEIRKAKEAFKIATQAYDTRDAAKCIEQASTAISIASASSGLRLLRARCHILQGNAEEAIGDLIYGTRLNPSDPDIQMLSANLFFFALDDNERAIQQLKACLHYDPDAKACKKSFRTLRKLTKSIDAVVKAKDAKTWTSGKKALKGSDGQAGLLAQVAEEQERLIQESILSKTLQYALMAKLDGLACEIFAETKDPKGMEKCNKALEFDPNSINAMKAKATILLREDLFEDAIEILNKANEVSGGQDNSVREHLQKAQRLLKVSKQKDYYKVLG…	472	Phobius & SignalP	Cytoplasmic effector	7	yes	5	LRARCHILQ	cl33903, cl37187	DnaJ superfamily, PEP_TPR_lipo superfamily	14 hits found	A0A0D2XVZ5_Dnj1_Fusarium_oxysporum	reduced_virulence
M11_118	NODE_17_length_282705_cov_10.4592_ID_33_323	MMQEAMKTVNLVIAVKCSALDCVDILFWLDSSVMDFSEYRPRTDHCYMPLMSSSLPVDYPSGPDQVIYSLLACVAYAIIERGMQALGRPALPASSTHMEGRV	102	Phobius	Cytoplasmic effector	4	yes	-	-	-	-	0 hits found	-	-
M11_119	NODE_17_length_282705_cov_10.4592_ID_33_388	MMAISSLVMRRLSLSGMVASIFPTTTLLVTDSDAEIDAELPLACQDAVFNYQLKHAEHFEHLEVAVYILAGIIRGDRDNMRFAKMIHSQLAKAGILTEDGSLNTLGIDATFNRQMILLSVLAQRRLIGLLFFWEEEIQRRRTLLDRMHQFGPDDRRTIQSEVQKEPSKRLSGSSKAAQEPVPVYEAPPAY	190	Phobius	Cytoplasmic effector	1	no	-	-	-	-	0 hits found	-	-
M11_120	NODE_18_length_280144_cov_10.6475_ID_35_18	MMLMAEPVMKAAIDGIGMKSTMKPKRSRPKPMTMEPVITARAEATTGLGMCGWVLAACVTISPTKADMTATGPIVMSLLVANMK	84	Phobius	Cytoplasmic effector	2	no	-	-	-	-	0 hits found	-	-
M11_121	NODE_18_length_280144_cov_10.6475_ID_35_53	MLRRASISFSCASSYIEADMASRKRHRIAQYTGSSDKNLRDRDQYNLWSIKERYREGNQPDTCTSVSCWNCVMQWIQFQSDCSIYFRLPDQVLTERGNSVRVYYELQSKEVRGSD	115	Phobius	Cytoplasmic effector	5	yes	-	-	-	-	0 hits found	-	-
M11_122	NODE_18_length_280144_cov_10.6475_ID_35_65	MPSFVRNLLLLIDMGSTCLKAAATILQQAKQRSNTLPVVLCLSSMPGLICQADPMDVKLQEQMSHYRSHLTSVGNFTICYAMAGLSCSREKASRLPPASDYLLIFNVKQHIQSRFSTNARTSSLTKHEK	129	Phobius	Cytoplasmic effector	5	yes	-	-	-	-	0 hits found	-	-
M11_123	NODE_18_length_280144_cov_10.6475_ID_35_73	MAHSRLPGVGALFSILLTTTLAATPDQWRSRSIYQIVTDRFALDDGSTSAVCNTTARQRCGGTWKGLQGKLDYVQGLGFDAIWISPISKNIDGNTPYGEAYHGYWTQNLDQLNPYFGTEQDLKNLVTEMHSRDMYLMVDNVPNHFAHGQVSSTPSLSGPTKNIDLSSYTPFNQASQFHNFCWVDYTNDTSVTQCALHRLYRLKKDC	206	Phobius & SignalP	Apoplastic effector	5	yes	-	-	cl38930	AmyAc_family superfamily	9 hits found	Q8Z2C1_MalS_Salmonella_enterica	reduced_virulence
M11_124	NODE_18_length_280144_cov_10.6475_ID_35_84	MKLASVPPIMALTFGISNSDLAKESRASFNLATWLRIVLRPSADNALAAKSLVGVDMLYGAFNEFMIFAIAGEANAMPIRIAAKPKAFDKVCMTIRFGYEFTHEHTDDPSIEKSMYASSTTTMPCHPDSKISLMCF	136	Phobius	Cytoplasmic effector	3	no	-	-	-	-	0 hits found	-	-
M11_125	NODE_18_length_280144_cov_10.6475_ID_35_95	MRPIRSSPLQVALCRCLPRAAAGASQVNEVDPRASNQAYRDPMTMDQILKSEKNTHLCRSFVRPRGPCCSRSMSRKITSGLAPMHALS	88	Phobius	Cytoplasmic effector	5	yes	-	-	-	-	0 hits found	-	-
M11_126	NODE_18_length_280144_cov_10.6475_ID_35_102	MNPLLTLGPLATDVEHAIGQFSNDECCLSNSCCLDTRAKDVLICREVSCSSNTIDGIEIACTLDDGPHISSRLTIVRNRSIETLETSGSMSVHQRRATRTLLHCRLLAVDFRPQSDLVA	119	Phobius	Apoplastic/cytoplasmic effector	8	yes	-	-	-	-	0 hits found	-	-
M11_127	NODE_18_length_280144_cov_10.6475_ID_35_123	MAVSKMISMAVMTIHSKQVVTKMTRMRKMWMSRVTLRLRLNYRDSLSCPNSVLVPRQHKHLISRRSASPANHRRTWSQLETHQMTRRRRRKKKKKKKMNHHLFQS	105	Phobius	Cytoplasmic effector	1	no	-	-	-	-	1 hits found	A0A125YSH7_PPM4_(TGGT1_208500)_Toxoplasma_gondii	unaffected_pathogenicity
M11_128	NODE_18_length_280144_cov_10.6475_ID_35_159	MVFFSWLFSRSCCASRSDLIFCTCSAFCFSRRCSCSAFCFSDSAICFRLSWSLRICSSSFRSLSCLAPSSWRHSSFCSRYRGRSSIS	87	Phobius	Apoplastic effector	12	yes	-	-	-	-	0 hits found	-	-
M11_129	NODE_18_length_280144_cov_10.6475_ID_35_162	MMFCSRRTTMHSKRLFCSSSSLSSLQSRTSSNSPPSTGILYQRKPTPKNARSPIYGFSAPSTAGISPVDVAYSRFMNRHGPLEVANRLLRMSDKREPRKEVWGESVTWQSATGTEYELQRIPQQALASLRNSATPTSTNATLWSRDESNEDGEEQAEELMIPGNNEGDNGSVKFHGKVVVVPMGTRDLSGKDFYENLMSAVQDGLEKIEDYEMTSTKRKRRLKMNKHKFKKRRKEQEKKNGR	242	Phobius	Cytoplasmic effector	2	no	-	-	pfam08213	DUF1713	0 hits found	-	-
M11_130	NODE_18_length_280144_cov_10.6475_ID_35_241	MFRTLGLFASYPCPAEPCSLPGCLFRHEQIASTARASKRRKVDIECQTEGQGESELGTNNSKASLDIVKSKTSVDWEELARKKNELLRKKALELSVTERKNLGILETQIGSEVKNKSEKIIQAINMKVNQPDKGSDRKPDPRYISRSSDGNEISIRLDPMCRIAHESRLHYLRLYKKQFERIYAGLDNETFAKLATDHAIEQEQYVMKKNDKGTYKQASKNVLIGLGKRQTALDPTDVGIHPLYKAPRKKIIDWESLVHTVDTLMKWGYTTEIPDPDATMSDEEGCDRICDRCTQRFIVTSDEEKWLTCIYHPGKSMYKTEAGARTTNWSCCESKSTGCCTSPSHVFKINHAPRLAAYHPYTKLAASKSHGRGDLDVVALDCEMVYTTASMELARISIT…	560	Phobius	Cytoplasmic effector	14	yes	6	RKKALELSVTERKNL	cd06145	REX1_like	2 hits found	I1RC64_GzMyb018_Fusarium_graminearum	unaffected_pathogenicity
M11_131	NODE_18_length_280144_cov_10.6475_ID_35_253	MHRLLQALTMRMKSLRCLVLLSHSQSQVKKKKRRCCPWRRISMVYNGSRKRNLSGLSSTQPCTTSVVCPSHLNLHDGRRLRFWTTLLSPTHSCSALRSPLI	101	Phobius	Cytoplasmic effector	6	yes	-	-	-	-	0 hits found	-	-
M11_132	NODE_18_length_280144_cov_10.6475_ID_35_281	MFTLLGAILTSLSNVNAQTLVAPPARAEGNAFNHVCAGTKPSNIDFASIQQYRQRDVPLQCNLWLCQGRQFADNTHHVQRYVADQIIPFTFDKPFPESGMVNVSIVDTKANRIIGSPLIFMKSFRAPSAVSGRADFTVRMPSSLTGSCSVSSECVLQFVSLRP	163	Phobius & SignalP	Apoplastic effector	5	yes	-	-	-	-	0 hits found	-	-
M11_133	NODE_18_length_280144_cov_10.6475_ID_35_297	MRRTSQRTSLPLRHRLRPRGNRLQHMAALALAGQLRARLLRRMHLHGESPLGKSSRQDLCQPQVQAEVYARSQRPKVVPRMQTLSCQYSA	90	Phobius	Cytoplasmic effector	2	no	-	-	-	-	0 hits found	-	-
M11_134	NODE_18_length_280144_cov_10.6475_ID_35_374	MQSRLYRVRELMRSRDMVQTWKGQIWMPLSMSFVRIMRNVMRMRLIFMDSTLRKPSTTRNRGSLLASNAARIICTSLSARESIL	84	Phobius	Cytoplasmic effector	1	no	-	-	-	-	0 hits found	-	-
M11_135	NODE_18_length_280144_cov_10.6475_ID_35_425	MKRLMYAASCSRLAHLVGVLRTVRKLDCHYLERLQESGLPLIVLPGKHWSEHHERARARASGHSECPHRATVWQIEGLEQSSGVLRNP	88	Phobius	Cytoplasmic effector	3	no	-	-	-	-	0 hits found	-	-
M11_136	NODE_18_length_280144_cov_10.6475_ID_35_427	MHLSFFRPLELLALSSPRMSKKDTKLMKKFAVIYAFYVPSLPSTASLSSEGSVDRNAANRQGVSLIDHVLRHSRYSEFVANRCIARLRDDQRP	93	Phobius	Cytoplasmic effector	1	no	-	-	-	-	0 hits found	-	-
M11_137	NODE_19_length_277880_cov_10.5449_ID_37_1	MTTQSQTLVLCLLPRAVSSRTICFLIVKHICQPCFVFSDECPRRLNLLAHRKTSLAVPACPRGGHGTAPRLGCHGFNMPFRGALSHTVFWSAHSSPLAIKDSKVVCARGVFWERTC	116	Phobius	Apoplastic effector	9	yes	-	-	-	-	0 hits found	-	-
M11_138	NODE_19_length_277880_cov_10.5449_ID_37_78	MFSMRSFFTSVLSTAGTPTSLFTPSSAIGSVRHATKRAGGSARNNRDSAGRRLGVKIYGDQKVKTGNIIIRQRGTVWHPGPNTGLGKDHTIFALQPGYVKFYKDPAQPKRQFVGVVFERGTQLPRPPGEKRIRRLGMTHVPEGEKQQREWIGHV	154	Phobius	Cytoplasmic effector	0	no	-	-	pfam01016	Ribosomal_L27	0 hits found	-	-
M11_139	NODE_19_length_277880_cov_10.5449_ID_37_79	MSLFVCLQLCSTWTHHAVCRRGKLAITFSNLLGQKLALVFQIRKWFLVLMQRLYLGDVLVDGLERRRHDILSKYWKMHKKGRKSKKLVLVLSRETPELATKFSGGAQNLISSPKHAQNASRREESPAQPLPNTAMQHP	138	Phobius	Cytoplasmic effector	3	no	-	-	-	-	0 hits found	-	-
M11_140	NODE_19_length_277880_cov_10.5449_ID_37_84	MSFSMIVPWSRSFRLPTIVESLTILVSPAFRGISIVVPKIQSCYRAKFSLSNSIKPNISGAVMCVSEELLCSFELLKPLDATALKQHMKKGDSKKQYVEPCRLSLRSKTDKSLASRCTLLRPSTSVGLNKSRGREAMSIYDAAMCRERSAVGDFVPPGMGSEVFCVFQESAYCPCDSKFISNSPWSW	187	Phobius	Cytoplasmic effector	9	yes	-	-	cl13995	MPP_superfamily superfamily	0 hits found	-	-
M11_141	NODE_19_length_277880_cov_10.5449_ID_37_87	MLFNLTYLIVLFCEQANALDFSKPSIARREIHTGENLLALKSWGPYGRQTTGLAGKSDYQNFLNQGFNLQSITCYWTAEAMMRLHAVHTAQQLPPAQNIYKAVDYGRKIGGVKVFYHEVSNIDQNPILGVEVEFCPSNNDGKRTHFTDSICAIKFQRGIRGRNDANGHASRYHWRTAPKLDICGVPNKNNRRMSWSMYPDNFDRTGVKNKVWYINGAGYDHLIKFGIWYV	230	Phobius & SignalP	Apoplastic effector	5	yes	4	IGGVKVFYHEVSNIDQ	-	-	0 hits found	-	-
M11_142	NODE_19_length_277880_cov_10.5449_ID_37_103	MRPRRMKSLSKKELMMEKRIWMISLSWHLRTKKETMHHLHNRQHLHRPTYFQTLHFISLERSLGTLSSLSSDHSVAKSHGIPFSEPGHL	89	Phobius	Cytoplasmic effector	0	no	-	-	-	-	0 hits found	-	-
M11_143	NODE_19_length_277880_cov_10.5449_ID_37_104	MIASTRANFRVSIHMLPVLSSLLISVPSPRLVRVHMIQKNRWKSQSRKTKRMIWQSLPKMLHSKSNQKSWRPMKHRLNSKPKPPVSRSQTLRRASPRKNQRPRRPFCLLPRRVKRKAKSSLE	122	Phobius	Cytoplasmic effector	1	no	-	-	-	-	0 hits found	-	-
M11_144	NODE_19_length_277880_cov_10.5449_ID_37_202	MHLSIPSKLLWTAILSSVLAQRQTQEEAAADARRIILNESEGTLLSVYQEGVAPSEELVGVPIGIMEYFADCSDNGSPTILMLDIAPATRNLKAGSKLTLSLRDHSYDAPLQHARMYLVADPEHITSKHEQKRLEQCYLSRHPDAEVVAPGRDVHASSFYTLNIEELYYFGGFGNVSYIGFIPIDLYEKSTPKAAKMAIQFQG	203	Phobius & SignalP	Cytoplasmic effector	2	no	6	LQHARMYLVADPEHI	cl00381	PNPOx/FlaRed_like superfamily	0 hits found	-	-
M11_145	NODE_19_length_277880_cov_10.5449_ID_37_245	MDWTYMLCFCISSSDASLAFSALPTMTGKMCVLFAKIGMPMEVRAAFVRETANLWAARSYSEYFRCSTAVKAPVMRCGGREVVKMKPGASDRTVSTHLAEAAM	103	Phobius & SignalP	Cytoplasmic effector	5	yes	-	-	-	-	0 hits found	-	-
M11_146	NODE_19_length_277880_cov_10.5449_ID_37_285	MSGLTLVMNTIHVIVSCLLLQVLGCRRGTSSLDSSPYKRWGPIGGVKLHNFQDDLKCMTSGGTIPPLAIRCQYDKDVVYNFDITYPLVLTVPGSRTTTINHGSDLVRNKKHIQTGFLQIEWYERISYIEVHTVPAGIYAGSIASITFKFGSSTTFTTREFTCGHPPHSSKGVKPAKWTAPGDARALYFIGAGKHSLTRFGFYHN	204	Phobius & SignalP	Apoplastic effector	5	yes	-	-	-	-	0 hits found	-	-
M11_147	NODE_19_length_277880_cov_10.5449_ID_37_294	MFSLCSCSVALRSTVSRFCSGRVATSVMFGTYWAVLNCQVKSEKTLRFNREEETRIGTCAYARSRRKLTQQDSCVFLYLRLAS	83	Phobius	Apoplastic effector	6	yes	-	-	-	-	0 hits found	-	-
M11_148	NODE_19_length_277880_cov_10.5449_ID_37_360	MGHLLSQFLLVLLRRDRRKDVFMMRQEERGNGKGGIRTTQVDDLVHQSSLLLGLVDQDIGESEVADDVKGRKEGNLGESFDGVEFEHEFRFLEPSSDLFMESPQFRITLTMISEDLSVEHMVDPLTGTPGSDGLHVDRMKVSQGVE	146	Phobius	Cytoplasmic effector	0	no	-	-	-	-	0 hits found	-	-
M11_149	NODE_19_length_277880_cov_10.5449_ID_37_368	MAAIPEANPEGRTRRVALLASSACLMPSEMFRSAATAAAKTVVAFPSTVASALSNSAMSREGYSSAAVDLVKLMREASEVMFWGLRLSWEK	91	Phobius	Cytoplasmic effector	1	no	-	-	-	-	0 hits found	-	-
M11_150	NODE_19_length_277880_cov_10.5449_ID_37_393	MAWSFHLFSRCSSVPRRNLFCLSLQFWSILLGGRARQQALEQTAQLHLCNGSIGWSHWDRCRSCGECCRKYVRYGQSAQPEFRRCAVQDCARVLGNHDTLLSLQYIWPSNLQCFRMGGTCMGSGRSACHCRDDTQYGQYL	140	Phobius & SignalP	Apoplastic effector	13	yes	-	-	-	-	0 hits found	-	-
M11_151	NODE_19_length_277880_cov_10.5449_ID_37_399	MTRLMLSCLIEITLCMKTKKVESDPGRWPQSRSAEERESDRNDSLQASMMSYFHTVQTDWRQKLTTEHVPIDMVPLVYLMLEAILKEKVITY	92	Phobius	Cytoplasmic effector	2	no	4	FHTVQTDWRQKLTTEH	-	-	0 hits found	-	-
M11_152	NODE_1_length_514056_cov_10.365_ID_1_2	MKSVDRRAQLKELSTLYSCILLPEMARAKPLALTCISASIRYMTDKSAPQVRRGSLANRVTTDAHFSPFIVPVAIIGRGWASYRNFASAIVTLEERHINLNVDEDEQIED	110	Phobius	Cytoplasmic effector	2	no	-	-	-	-	0 hits found	-	-
M11_153	NODE_1_length_514056_cov_10.365_ID_1_59	MMALKSANFLPCSFSTILRYTQSAQNSQVYRETVVGESDYLQEDCPALVEPEVAPTCTGHEIAAPGMTQFVGNDIEIAAISGQYRWCRKGDSTNRIRSCHHHRFFTILWILHAATKEVSPTHGEGHRESSLLWETLWEDEDVICRPRIGRQERFCNLNEFLNDWLHLGLRGLQMVWLSVQDRSGPDLCSREIPRRHRRQVGRNRDGLLELIDQ	213	Phobius	Cytoplasmic effector	8	yes	-	-	-	-	0 hits found	-	-
M11_154	NODE_1_length_514056_cov_10.365_ID_1_133	MIPALLLPGLISAVSAGLAYNPLNFPLVEAGIIPNTLPDFTPKAFPALKFTTSAALLGNSISQAASKYAPKVTFVGDGSSLYTLAIVDNDAPERSNNIISQVEHFLAFNIPSLTIDKNLTTLGDRPAGSYGYISPAPPAGCGTHRYVVALFRQGQGKIDADAAGLGTPFYPLFFDIKSYAAKNNLQLVGANYWTTSADPAPYCTFFTNSTETQIAPAFAVGYGLGTDPRPYSRKPN	236	Phobius & SignalP	Apoplastic effector	2	no	-	-	cd00866	PEBP_euk	1 hits found	I1RXD6_GzMADS002_Fusarium_graminearum	unaffected_pathogenicity
M11_155	NODE_1_length_514056_cov_10.365_ID_1_154	MRRMTMSRRKLSIYYEGQRKRSLQLPSLLPVLRALSPRKHPELRLICPHLPHPPVRSHRDLRCLLVHQSQSQLRRRALWHPSLLQVLAWKPRGPQNLCRSLQALQPRTRHP	111	Phobius	Cytoplasmic effector	3	no	-	-	-	-	0 hits found	-	-
M11_156	NODE_1_length_514056_cov_10.365_ID_1_178	MASITASQIIAAAPSTVRAAPVHLGVNAKGTHIVYASNKAIFVRSLEDPATAIQYTGHTQQTTVAKFSPSGNYIASGDVFGAVRIWSCDTAEQILKNEVKVLNGRITDLSWDSDSQRIIAVGDGKERWGHAFTFDSGNTVGEVTGHSSLPNVVAIRQSRPFRAATAGDDGNIVFYHGAPYSETSLIILIIRTNLSQDMIRLSKSIQNLCTM	211	Phobius	Apoplastic effector	2	no	-	-	cl29593	WD40 superfamily	0 hits found	-	-
M11_157	NODE_1_length_514056_cov_10.365_ID_1_217	MPKSYALCSPGSSGLSLALARQFLNSTDLPIIVTARSDLSATKDRLLDGLAQVPSSRVTMLHLDFLEEESVRQAAGDLKEILGSEGHLRLVTISPGVLINPEKTPQQIDYEDALHTFKINTLGPMLAIKHFSEFLPKRNTTLDNLRGLPGVAVWATLSARVGSIGDNRLGGWYAYRASKAAVNQVSKTFQNNLTMTKRPAVSVTLHPGTVKTNLSKEFWESTKPEKLFTPEFSAGKLYEVIKSLKKEDGGSQFDWKGETIPY	262	Phobius	Cytoplasmic effector	1	no	-	-	cl21454	NADB_Rossmann superfamily	0 hits found	-	-
M11_158	NODE_1_length_514056_cov_10.365_ID_1_236	MQRATDRAVPMTKLQMQRRKKTMRSVMTATIMKIIISAEVKMTLKMQGPTKKLTSHPEENSVLFACALSRENGRVFLEKKVVSTVFSRKKSCLFRS	96	Phobius	Cytoplasmic effector	2	no	-	-	-	-	0 hits found	-	-
M11_159	NODE_1_length_514056_cov_10.365_ID_1_258	MEEKSRISRAPRRLRISMNWRRVMSRARMKRRPRLSLKRLAARVLRIQLTLLSLTMVRTILSPTRASMKTRIKKWQSMIQLVERETCPLQTKRMKSCLRMLL	102	Phobius	Cytoplasmic effector	2	no	-	-	-	-	0 hits found	-	-
M11_160	NODE_1_length_514056_cov_10.365_ID_1_274	MDHMRPCSASCRHRLLTWSGRVLAALLLHPQPDLHSRPDQASCLDKEDTSPRKAPLDPCRIRRSIENKRPLQNSYPCPMHSAIVPQSPT	89	Phobius	Cytoplasmic effector	5	yes	-	-	-	-	0 hits found	-	-
M11_161	NODE_1_length_514056_cov_10.365_ID_1_341	MFVARRLLSSSAILSKKNISASPGDLISIIRGSRQQQAIETRERDRHNSNKHTNEQSSFSSADLGKYEPAMGTVGRVYSPQDLSFEAKRPMQQAIRNSNLTDDFTQYGINPLDEYKSYNLLSPFVSELGRIRTREQTGLSAKNQRKLGKAVRRARALSILPTTARHPEFGKSRSLPGFDYIKRM	184	Phobius	Cytoplasmic effector	0	no	-	-	pfam01084	Ribosomal_S18	0 hits found	-	-
M11_162	NODE_1_length_514056_cov_10.365_ID_1_436	MRKKEKKLGKNRRQAQTEEKRSMTGILARRRKSIRMPCSVSLAMLPSHKSRRSTTKRHSSIIPIKQPPKFARKQTRSSKRLRLRTVS	87	Phobius	Cytoplasmic effector	1	no	-	-	-	-	0 hits found	-	-
M11_163	NODE_1_length_514056_cov_10.365_ID_1_443	MVSFTSRRLSNKATVVLAVLTLILCGSYVFKDNARSLAHDVSISGLPEEMTSLLRSQHEEMDAIRELLEKLNNKIDIRDHESLDPKTKKSIERNIDFLHSVDHEQFWAEAPPKVWANKKQEWMDYVNFTMPSWSSQKSKFDGRGIVLVGGNSGTVKGIRTTLSMLKEYGCKLPVEVHYLDGELNKADIGNLTSSGVVTVRNLGDASNLFPVHKKAGKGGKSFHIKTAAMINSAFKEILYLDSDSMPVRNPEYLFDSKDYLRTGTMFFPDFWKTHFTNPIWTITDTPIVDEWENESGQILLDKEKRWDVLLLANHFNRDGDFYFQLINGDKDTLRFASKALRKEYYMVPTFLTCGGLIWQDRFCGNTMVQHDHKGAVQFIHANLVKEFTHAELNPDQEEG…	470	Phobius	Cytoplasmic effector	5	yes	-	-	cl12614, cl33659	Mannosyl_trans3 superfamily, PLN03200 superfamily	12 hits found	Q6FQP8_MNN2_Candida_glabrata	increased_virulence_(hypervirulence)
M11_164	NODE_1_length_514056_cov_10.365_ID_1_477	MILFLAYILWISILTQSPLYTVQARPFLFANPPYEGWDRTKPLDHPGPIFGKGMLDSYSWDDSYDVDLHTEQHRLVKICCTINKKGNHIMAMTFEYINICPNSKSHGKTYTKLHSANDLPITEHKKKCTPSFDYIKGMKADMGKKGRLKGVFFYTKAEEDERLRNTAYVPDSFYCGHEPPARLVGPEHEWHAAEDHVALYSVGYVSRQGIDAIGFHIGKRYYGVAMPPPGQKPKGRQCPRPGY	243	Phobius & SignalP	Cytoplasmic effector	6	yes	4	VALYSVGYVSRQGIDA	-	-	0 hits found	-	-
M11_165	NODE_1_length_514056_cov_10.365_ID_1_479	MFLLALSCLMGLLATATATSKDHIEGSVEYFKVGSKSSIRFEDTVDLKVLDPTELHRLSEIGCSYGSRINSFEAVYDTICKPHRKLMQQHGNLDQSKTHKRSRLVILPEDPIVHVKAWQCDGEDTRGHICAVEMYTAAGEAEFLARQQVSRNHMIACGDKRGARYDKEKKDWPVTESWKATDGNGILFFTVVKGEEVESLGFDYGKPSTKAEC	213	Phobius & SignalP	Cytoplasmic effector	7	yes	7	CSYGSRINSFEAVY	-	-	0 hits found	-	-
M11_166	NODE_1_length_514056_cov_10.365_ID_1_537	MTCKALVKAQAMALLCMEHAEQISSQIRSRFKGELRNSQTLPRQPSLHHHRHPQQNPASQPALLLVQLGRRKRKTRCYLEAGLSGKESLIICQKHGRCSYYS	102	Phobius	Cytoplasmic effector	5	yes	-	-	-	-	0 hits found	-	-
M11_167	NODE_1_length_514056_cov_10.365_ID_1_622	MPKLKLSSVSLKQTLMLMSSKRISGSGLSSRLPLLRHVPSSYREKAMLQSLLSTDSECNWRRLRNRSSVHCLYRLPYSLALQAVGIRAKVLLRGILGLEACHSVRHPPCKPSGDGERM	118	Phobius	Cytoplasmic effector	4	yes	-	-	-	-	0 hits found	-	-
M11_168	NODE_1_length_514056_cov_10.365_ID_1_683	MGIAFAVTWLMMTMAKVLGGTRSPSGRVTCQGWKNCHSCQKEIGIEASLSPFAPHPRQWSLNACHFKLQDGKVVTAARPLDSFDKDLSSCRSRCSREHKFFPLNYLPRKKKEAIGCG	117	Phobius & SignalP	Cytoplasmic effector	7	yes	-	-	-	-	0 hits found	-	-
M11_169	NODE_1_length_514056_cov_10.365_ID_1_713	MTLSTRRMLCSTSPSMRWNSSSQIYRLRLSLMRKSRLEFINSRHSWKMQLIATLTQWNSSCSGISSIFQKISSTSFNSDTTRDSISAQTTAPRSKKTSRKLERHFSPHNMSMQSSDTNA	119	Phobius	Cytoplasmic effector	2	no	-	-	-	-	0 hits found	-	-
M11_170	NODE_203_length_547_cov_0.771429_ID_405_1	MRFLFALLLVMTSSVAQDTKHEKVPVFPQCTQSSESELEKCFHFQLEDFIYNNFKMHLQLASNNSSGKVITLFEVDAEGHFKIIYVDALYPELIAETKRVFNSLPIITPATYNGMPTYSRFTFTMVYPFLKGK	133	Phobius & SignalP	Cytoplasmic effector	2	no	-	-	-	-	0 hits found	-	-
M11_171	NODE_20_length_270696_cov_10.5006_ID_39_119	MGIKLILHTLSTSTAVQGECVVFWQNLPRLTPGSRTKTIDATPLSLDQIWLLVNKYKEITLVGMDVLLPLKLASAYQIGQFIRALSDGRDVSVVINSDDSLRSGEHEVLLKVLAHAAEDIVALRSLPSGRDKEYAGMVRFTRGGSSRIPSSRKDSERLYKYQEQVAWSHE	170	Phobius	Cytoplasmic effector	1	no	-	-	cl38936	P-loop_NTPase superfamily	0 hits found	-	-
M11_172	NODE_20_length_270696_cov_10.5006_ID_39_121	MPIHRSKMRTSFIYFLLCLTMQIFGEVISLPACGVTCLKAGFSATKCSEGNYSCLCSDPDFISAVASCLVSSCDTADTKSSESYAANLCETRTGVDNLSLLESAVAAVASGQTVASSIVPKATTITLVTATAALPLARSSQTTRVPVASLETPTSASTKVSIVPAKTSQSTAASSSIAKATLTSGVNNRALSINFSLYIGICLFMLA	207	Phobius & SignalP	Apoplastic effector	10	yes	-	-	pfam05730	CFEM	5 hits found	A0A1C3YKG6_GCD2_Fusarium_graminearum	unaffected_pathogenicity
M11_173	NODE_20_length_270696_cov_10.5006_ID_39_156	MKLTLLTAAIISFGSAFAAQGPLITHTLFFDVNMGDEPLGRIEFGLYGKTVPKTVENFRALCTGEQGFGYEGSAFHRVIDNFMIQGGDFTKGDGTGGKSIYGAKFADGRRNETCA	115	Phobius & SignalP	Apoplastic effector	2	no	-	-	cl00197	cyclophilin superfamily	17 hits found	J4W023_CypB_Beauveria_bassiana	reduced_virulence
M11_174	NODE_20_length_270696_cov_10.5006_ID_39_178	MFTLASCADRRFMPSSCTERPALKKSAFGLLVLVWGGVMGGVCERTGVSFLVGRLEDTRLAKLCNRFGKPLRCFCFPISASLASLSSGFTKPRV	94	Phobius	Apoplastic effector	6	yes	-	-	-	-	0 hits found	-	-
M11_175	NODE_20_length_270696_cov_10.5006_ID_39_242	MKMVRATATARARATARAMAMVKAMAVARAMAVVKATVMVKAMAVVKITVMVKAMAMVKATAMVKATAMVKATAMVKAKAILMSQRMAALSAPHQCQTIQASQQNREPIRLTHHELESKCQPFP	124	Phobius	Cytoplasmic effector	2	no	-	-	-	-	0 hits found	-	-
M11_176	NODE_20_length_270696_cov_10.5006_ID_39_258	MVVLLILLHAGDQGKESFGSSGLLETVLQNHLVDARDGGDAWAADWVICIKVDVEGDLGVGNADDEGILRSFLIRHRVWKDGIDCQELVL	90	Phobius	Cytoplasmic effector	2	no	-	-	-	-	0 hits found	-	-
M11_177	NODE_20_length_270696_cov_10.5006_ID_39_306	MLTQSLLGLGVISTASAFPGFRRQARQAVPFDLADCPPASTVTAYVPIITEIPFCTGDVCPTNTIISQGQPVTTSTLLSVPATGSTGQVFGGTVAINNGAAATNLVFPSFTICESSCTVGGNAYGSGTVFFATSTPILPSQTLTFGGQTLTDSSGLITAAAPIVT	165	Phobius & SignalP	Apoplastic effector	5	yes	-	-	-	-	0 hits found	-	-
M11_178	NODE_20_length_270696_cov_10.5006_ID_39_317	MARPPSVSASVPGFKSRCLCLVIASQLGSTSAGGSRSFFFFVTLESCCLPRLDCLTRDFNCPAMHGPLLGNSLDDGDQKGQKSSRH	86	Phobius	Apoplastic effector	6	yes	-	-	-	-	0 hits found	-	-
M11_179	NODE_20_length_270696_cov_10.5006_ID_39_342	MRIRYLAPMRRSQDKTSRQSWTMVAPAAAAATTMTSSSTPTRLPRRCTVARPQTRMSHWQNTKSRPAAAWRPTRKARRTTNGQTPWKRPRRPSNAPSTSTSDHLPLLRLPSRKRPRRTASRRLLPSPPRDRRRGKRRPRLGMTMESSWHRPSRVRMSIHGSGKSWPDLVVVV	172	Phobius	Cytoplasmic effector	1	no	-	-	-	-	0 hits found	-	-
M11_180	NODE_21_length_260841_cov_10.2894_ID_45_17	MKDFTAFLPSFLHLVERESATTPAEKHSKIGSMSTGKFDRDISSIINSDSSSGKNMKVSEFSSPMSLESVILSLIRQNGVRNFMKSFSAFPIPMALIA	98	Phobius	Cytoplasmic effector	0	no	-	-	-	-	0 hits found	-	-
M11_181	NODE_21_length_260841_cov_10.2894_ID_45_23	MIICCLVMPFSCVQCSVHADSCRAWTTYHPKKAIKGSHCSSERGQADRARCRIRPDLARGNFSWHFADKLRSFANGSNRVYHLGSSY	87	Phobius & SignalP	Apoplastic effector	7	yes	-	-	-	-	0 hits found	-	-
M11_182	NODE_21_length_260841_cov_10.2894_ID_45_28	MRSRISRRLQMSMQKHQSISPSYMERTIPRMQMSCFSMVGHSSSWPCKSQRSSEVPMRRRLLQRRRNSQRMVPRRVDSPLQVMQHRTTKEEKMTRRTRAIRRILLQMTTCRMLGKF	116	Phobius	Cytoplasmic effector	3	no	-	-	-	-	0 hits found	-	-
M11_183	NODE_21_length_260841_cov_10.2894_ID_45_51	MMKRRSRRSIKGNLCRCLHGFSILIHPASIDVKLGPMSSQQNCSDYRSNAAFLLCRGSKLHQLLGHLLLGLLEHIDQCARMCLVFFGEEGDGDA	94	Phobius	Cytoplasmic effector	6	yes	-	-	-	-	0 hits found	-	-
M11_184	NODE_21_length_260841_cov_10.2894_ID_45_162	MSTGEAHGTFLCCLLGASLLGCPTITHKARGWIHVSALNLCRCVCCGNEFFVRYDIDLGSEMQSLASPSLHPRVTPHLRSSRPSD	85	Phobius & SignalP	Apoplastic effector	7	yes	-	-	-	-	0 hits found	-	-
M11_185	NODE_21_length_260841_cov_10.2894_ID_45_196	MQLSNLVALILSLISSTTALAVPATNETVVVGIDQLGSRATIVGTVTAADVGTVIANDGLQKRTTTQSYPIGCYDDQPKLPYPQRRCPLQR	91	Phobius & SignalP	Apoplastic effector	2	no	-	-	-	-	0 hits found	-	-
M11_186	NODE_21_length_260841_cov_10.2894_ID_45_248	MRREDRMFDICSFSPFFTLCSSHFCCSTSAVTAKSMVLGFSKDTTHQNHEEGGPPDLEAEGRHGQTVPNNVDPGRNKVNPQVISQDDFVRNSLTYGMRVPTGKTSTWDRRLTGETEEFHAAVLAKYGSTVADHKDSHRRETLTRAQTGYEQPLPTSVNNYLMGQQAETGEGEARYDLGRQRGRDTQEPAHHFNFHAPNLHDRVHGAINIAAGKVRMDQDISTRGKAEFHGETGDGH	236	Phobius	Cytoplasmic effector	4	yes	-	-	-	-	0 hits found	-	-
M11_187	NODE_21_length_260841_cov_10.2894_ID_45_250	MPSFLSTVVLVSSFACLGLFLLSFRSEKLLVDAFLQIWEIVGGCFSSDLGDLLVDKRRWYCSKSIVIVSRPTFFPRQAMPQAAPPKKVKKKKDQQGFIRSRQLQRAVRAIYFRRPCRGFFCHSERILTRNLGPVVEHLLAGSPVCQDYDTHRHSLCGRKDTQEVSICFLHA	171	Phobius	Cytoplasmic effector	8	yes	-	-	-	-	0 hits found	-	-
M11_188	NODE_21_length_260841_cov_10.2894_ID_45_258	MLHTKRRSLSLAIHIPLSNLVVCLASLHVRAKTTASSARWLARQGKDPVSKEAKANQLRARSAYKLMEINEKYKIFKKGQTVVDLGFAPGAWSQVALSHVGPRGRVLGIDILPATPPKGVAAMQANFMSKRTHLSILQYLSDTDRGRRIPLKAPKDAELEEDVLSEKEILEAESYIDLEKRVTDADAIHNESEIIQEIEKTKPKLINIVLSDMCDPFPLGGGPHRPHLTTPHFRMSNTTGLKVADHGASIVRPPMTTRKARDTNTMAGPMRLCSRLLCRCSQEWGTLCVQGVQRFRGEWPEGPHEARLQNGARHEARVLKEGVCRDLLHWHAQAGVCAA	339	Phobius	Cytoplasmic effector	8	yes	-	-	COG0293	RlmE	0 hits found	-	-
M11_189	NODE_21_length_260841_cov_10.2894_ID_45_276	MVRMKTASILLISTWYMSAMAWYKPTVDASWQIQYGGTLLDENWDVEVYDIDGFNASISLIEGMHRKYRRVICYFSAGSWENYVPDAASFPSSVLGNTLDGWPNEKWLDIRQLSVVSRMQLKCIIHELMKHSSNP	135	Phobius & SignalP	Cytoplasmic effector	2	no	-	-	pfam03537	Glyco_hydro_114	0 hits found	-	-
M11_190	NODE_223_length_513_cov_52.2098_ID_445_1	MHRSRYPVRFPLKIVQRILLSYLALVLPMREYLSASIILPAVISPFLFSVDSEPWPSEKMSKILVNSSRQKLGYSINVQAWRQICAGIILQYPPKDKRAEFDMEGLLPETDLLLDAAHFQAGHTTATANLSYGNNV	136	Phobius	Cytoplasmic effector	1	no	-	-	-	-	1 hits found	A8ULG6_NetB_Clostridium_perfringens	unaffected_pathogenicity_reduced_virulence
M11_191	NODE_22_length_257679_cov_10.5919_ID_47_39	MLITLLNMYLVGRSSMLPAYCLADHPWSQERPSVAVFPRTESSADFYCSDDVAVETGAAGSWKDKECHGDGGKTKRPRTKNGLACWEKQRLRGSAGFGPWAGEVGKRRSIQRSGHFQRRSRDAVLRFRAVQSPPCILPRREAAGPGMHNDDGAS	154	Phobius	Cytoplasmic effector	5	yes	-	-	-	-	0 hits found	-	-
M11_192	NODE_22_length_257679_cov_10.5919_ID_47_68	MKVVKIAHLSSPISCLLSSSSLLKLRRLADDCRIAAPSVFLNGLQIETMILSREARQGWACRGYEKRMRMTMATRPILADGELGYIETMFPLTLSP	96	Phobius	Cytoplasmic effector	3	no	-	-	-	-	0 hits found	-	-
M11_193	NODE_22_length_257679_cov_10.5919_ID_47_144	MSSMRNSRRRLKRSRCKRRSLLQLCQSTAWIASQSESKCLLFATHWWRHPSIWSKLEIARHMMDLMKLSLCILLYRHLSSNTYQEKYIYKMLLISCDL	98	Phobius	Cytoplasmic effector	5	yes	-	-	-	-	0 hits found	-	-
M11_194	NODE_22_length_257679_cov_10.5919_ID_47_151	MKDSLEIMQTTCGLLSLLLCPQSSLIRLLVVGTGLGRFVRNADFTDRLTSITSRLPPSTGIACRCDNLATLDLHRRHLTHPGSRRLSLVADYVNGKEPLLARQDVRSTREARESLKCRARKERLSGGGVRQ	131	Phobius	Cytoplasmic effector	5	yes	-	-	-	-	0 hits found	-	-
M11_195	NODE_22_length_257679_cov_10.5919_ID_47_176	MLGLVVLLLHALHDTTALAVGNALPSACQQIAKQISGDVYFDYSISANYYTDISHYMTSSTQTPACVVEVASANDTATVMKIIAATRSPFAVKCGGHASNPGFSSTSGVFISLVRLKSVSVSTDKTSVTFGTGNVCYP	138	Phobius & SignalP	Apoplastic effector	4	yes	-	-	cl19922	FAD_binding_4 superfamily	1 hits found	D7UQ40_Sol5_Alternaria_solani	unaffected_pathogenicity
M11_196	NODE_22_length_257679_cov_10.5919_ID_47_230	MSRFTRFVIITSLMLFCLYVFYPDSTDVPSLSSTAETFVPEKPVHPTAYEKPLDTKEQKLKANSVDDTKITAIIAATFGTDPLRSSLSKLFPYKINSVFPSFIWQTWKNTPADADFPFRAPEATWSEAHPGYIHEVRCAKYECRRVCSDTLSVRLSWKLQLTK	163	Phobius	Cytoplasmic effector	4	yes	-	-	cl34671	OCH1 superfamily	3 hits found	G2WX41_VdOCH1_Verticillium_dahliae	reduced_virulence
M11_197	NODE_22_length_257679_cov_10.5919_ID_47_243	MSFKNLLPRLTGISLMTTGIVGMSSAAAAGGASQITATDIRVASGVKDLDNHRKQLVGSVLDLFSGHPSLYKLGFWRQDGHFEDPITTAKGYDAYAAQWYGLAKVFTSTTKHHEVTRNDESVIELDLHQEYKTAGISKLMKSKVVIELDGEGKIQHLSDKWNGDELPSGMVAMWGRKANAATVPKFVSVPKNEQEELEKKQKGEL	205	Phobius	Cytoplasmic effector	0	no	6	LDLHQEYKTAGISKL	-	-	0 hits found	-	-
M11_198	NODE_22_length_257679_cov_10.5919_ID_47_294	MRLIICLSETLCAFQYVLACCTKNYARLLISMFLDHRKYSAKYQNRTDKDSNADCLQREASNAKSFILSDFGNPYTNFSIRIGRYCSPNVKAVAGV	96	Phobius	Apoplastic/cytoplasmic effector	6	yes	4	SAKYQNRTDKDSNADC	-	-	0 hits found	-	-
M11_199	NODE_22_length_257679_cov_10.5919_ID_47_300	MLKRTLYITSVLSSVVVVAVQPQIRIEDIIPPISSKAKSYESRLLSMPIAEGRPGNLTPQQEGKLREMWAATLKVFGKTQTSELDRVEDEVESKTGSSATSDTLQVPDTTTKKRGRLSRMLTRTKSDMSETSVHSSNNNQLETTDSGDKYSQSADFKEALATQSPQELRDEFWSMVQADHPDGLLLRFLRARKWDVEKALIMMVATMHWRGKMGIKKIVSEGELGAMKNGDEQFMLQVRKGKSILHGTDLDGRPVCIIRSRLHRPAEQTPEVMERYTVYIMETARLMLRGPVDTATMIFDLSNIEAKYMDLTPVRFIIKCFEAHYPESMGICCIYGAPWFFRPIWAIVKGLLDPVVANKIRFANKISELETFLPESDILKELGGPRDWEYEYIEPSPDE…	492	Phobius & SignalP	Cytoplasmic effector	5	yes	-	-	pfam00650, pfam03765	CRAL_TRIO, CRAL_TRIO_N	2 hits found	F6K8L6_CnSEC14-2_Cryptococcus_neoformans	unaffected_pathogenicity
M11_200	NODE_22_length_257679_cov_10.5919_ID_47_326	MPLRLFLSMHFFSVPQARLALVEDLNSYRWSQRPYMEVQQVLPSRRGANRAAKSELLHYKSSDVKFRNQEPWLFSIANFVPRAVLLCYSVRP	92	Phobius	Cytoplasmic effector	1	no	-	-	-	-	0 hits found	-	-
M11_201	NODE_22_length_257679_cov_10.5919_ID_47_337	MRGTSRQPWRTCLVGCSSTLCLVCRHLISRGTLTTFMHQKAFPHLSESATIRAPSSQCRRLAYAICCRWPPCSHSCPIRVRVRAEKCGCQAEAASMCGTHAGQNSIDLFLSIEGPRNRS	119	Phobius	Apoplastic effector	12	yes	-	-	-	-	0 hits found	-	-
M11_202	NODE_23_length_254256_cov_10.8804_ID_49_22	MMARRLLLLQWHMNLSSMMMLSFSVDTTFTTIVQEICMHNQSLRSLNVQLAMHHSYQEAGSSSRFATKVEQHLISILGPILKNNSNCKLTQS	92	Phobius	Cytoplasmic effector	2	no	-	-	-	-	0 hits found	-	-
M11_203	NODE_23_length_254256_cov_10.8804_ID_49_46	MEQMRMTLCLRTRKRRMGTVSFLIQMTKNCSQLQIWNPCLENWTKKLPRMKNLPNKSFVKLVWQLLRSCRTQIKRSKRARTRT	83	Phobius	Cytoplasmic effector	4	yes	-	-	-	-	0 hits found	-	-
M11_204	NODE_23_length_254256_cov_10.8804_ID_49_52	MGMMMMTTTTTTTKLEKQDKRGLQKSRATASTLRQRMVISTTTLSCQTLMKSSSRTLMMPRQAKNLQSSTCPPSGRRRVAIRPGRRRRRRRIGRV	95	Phobius	Cytoplasmic effector	2	no	-	-	-	-	0 hits found	-	-
M11_205	NODE_23_length_254256_cov_10.8804_ID_49_69	MGTKRQCLLLLLLAGGKRCYVATHLVGKLDCEMSQSSDTDNTDTVRRSDIVVVQSREDRRSGTLQDGSVRRVQSIRDLVQEVLAENGTRSHPSEIEICLSIELAFTAQNLSSTPAEFALATGIV	124	Phobius & SignalP	Cytoplasmic effector	4	yes	1	PSEIEIC	-	-	0 hits found	-	-
M11_206	NODE_23_length_254256_cov_10.8804_ID_49_134	MKFTTACTSLALIASAAAEISGISFPYVNQQAWINDMLTLHNNYRAQHGAPPVTWNSDLANAALQNANSGNWAHTVNNPYGESESLNPHTLFCARADLSFPDIATGTYTDPDYYGFLWYDEQKLYNYNNPGFSEATGHFTQLVWAGTTQIGCAMSNVPNNVGYPYSMTCEYSPAGNIVNDGYFAANVKPLVTSAAPSLKAPLASLAAAAGLALYLIN	217	Phobius & SignalP	Apoplastic effector	4	yes	-	-	cl00133	CAP superfamily	6 hits found	I1RG88_FgPR-IL-2_Fusarium_graminearum	unaffected_pathogenicity
M11_207	NODE_23_length_254256_cov_10.8804_ID_49_135	MSRTVVGCILLSSDHLFWMEQISICPVLDLINHIWLEINIDGSRNIFPATYSVLTRPRIRLSREIPVSLKKVENPSSLGAACFSGERCPSG	91	Phobius	Cytoplasmic effector	4	yes	-	-	-	-	0 hits found	-	-
M11_208	NODE_23_length_254256_cov_10.8804_ID_49_188	MKWRPTSNSSPTLNPSCASCLLCASVLLKFLESFTFLPASSLRSSKPSKGSFSLLESSEMLSQRICIGSKTIPFDTCTLLGDLVTFEIRAGRGGEFIIASKFSKHSLLPSQLKVCGL	117	Phobius	Cytoplasmic effector	6	yes	-	-	-	-	0 hits found	-	-
M11_209	NODE_23_length_254256_cov_10.8804_ID_49_196	MRSLIAELLMILILLKHVICPIYLVSMATNHSMVRSPSCFRLLSNDTGNRSSELQDNNRRGFPAYNTRSSLGTLPTLSAALHSPVTSPGLYNSYNLGNQQNNFLSSGYSAYTNYGVHHNSHGIPLLTQEHQRNQSSYPNMSRGFAYNKRPVEDVNRYADVALDSLVGDIYSLCKDQHGCRYLQKKLDERNPASVDLIFAETYSYAVELMTGKSKQYL	217	Phobius & SignalP	Apoplastic effector	4	yes	-	-	cl29546	Pumilio superfamily	1 hits found	G4N3K2_MGG_04985_Magnaporthe_oryzae	reduced_virulence
M11_210	NODE_23_length_254256_cov_10.8804_ID_49_202	MSVRLGDMSCSAALMCPVLASVILLISDDFARGANPYHVFQPRPGDFTYCRHDSMQTCLTTSCPFGYFPGYCTVQCTVQFFRSALRNYQQVLG	93	Phobius & SignalP	Apoplastic effector	7	yes	-	-	-	-	0 hits found	-	-
M11_211	NODE_23_length_254256_cov_10.8804_ID_49_237	MQVEKPLLLLLGLLCIVEMPVCLLRWTFTKHIILFIVDGTSFVVQCGEPLDSMSFFRRIRCVAIQFDILLSRCTDADVSLERIDRLFRCKQCGVSTIEFCSLCGQRMRILLRTFLTRLCHDKKIATRKNLIPMSSAGQD	139	Phobius	Apoplastic effector	10	yes	-	-	-	-	0 hits found	-	-
M11_212	NODE_23_length_254256_cov_10.8804_ID_49_246	MSSQSTKLPEKSRNWVDRLREQGIMMRPGSIHVSFSVQRERFRREERSLTRSRFMKLMSSILGLRASLPSSLAIQVRSRVRSATRSTSK	89	Phobius	Cytoplasmic effector	0	no	-	-	-	-	0 hits found	-	-
M11_213	NODE_23_length_254256_cov_10.8804_ID_49_263	MSVQMFASCVGIAASGPCALEWSLDGRFGHPSCCYRICGICFFEPRLSIFVSCRRQGCWERSVTGSAQDDGRRQVCYASKGKRRVRKRVYREIKSAVERQKGHVA	105	Phobius	Apoplastic/cytoplasmic effector	9	yes	5	IFVSCRRQG	-	-	0 hits found	-	-
M11_214	NODE_23_length_254256_cov_10.8804_ID_49_290	MDILFFDLFLIFIQTQSCDLQRPSILQLPTCGLRCRPIRLSVIQNPLVMLTRLLIGWNGSSTLNLARLYVLRKRDYLIFCCKTSCRF	87	Phobius & SignalP	Apoplastic effector	6	yes	-	-	-	-	0 hits found	-	-
M11_215	NODE_23_length_254256_cov_10.8804_ID_49_327	MVTSTLESSSPMLWKRSAKKASSPSRRERLSMMSSKLPRVCASTGATSLHTSSPTSRRRKSNLRNPSFCSPRTKSLLFKTFFQHSKPLLRAEDHS	95	Phobius	Cytoplasmic effector	2	no	-	-	-	-	0 hits found	-	-
M11_216	NODE_23_length_254256_cov_10.8804_ID_49_364	MLCLVLCNLFCEGVVFRMMLIDCSIQSFMLSLECIQLFRVDGHETALLLGVFLDFFQCCFQSGCLFICGPYAFFDGKILPAVLL	84	Phobius	Apoplastic effector	9	yes	-	-	-	-	0 hits found	-	-
M11_217	NODE_23_length_254256_cov_10.8804_ID_49_365	MATRPRCCLASFWTFSSVAFKVAVCSFADRMRSLMARFSRRSCSSWELICSCCCRTASSDASRREASLANSRVSDRREVCSICIALTVFTSAS	93	Phobius	Apoplastic effector	10	yes	-	-	-	-	0 hits found	-	-
M11_218	NODE_23_length_254256_cov_10.8804_ID_49_372	MMMAIQAAFGIEPSVSQKVTMTVHAVTSKATRADSQMKKFQPAATPKASSTNLPAKRIKAEFSGSQVTTSLMALFTPQITEDQIMKAISSEAGPPAVRAEPIATNRAVPMVPPIPIKATCRGCNILRVSPSLVAIELTS	139	Phobius	Cytoplasmic effector	2	no	-	-	-	-	0 hits found	-	-
M11_219	NODE_23_length_254256_cov_10.8804_ID_49_378	MQISQVLIAGLGLAYNVQGLAISEFMQKRSDGNTTIQVADYEGNTMTVLESVYDASIARLVVNAQAIAEGVDNAITKRTTSTPYYPIGCYADNQNYRSLKDDAIYADDMTPDKCQAYCSSKSSAYDIFGVEYGRECYCGSGLRNSAIDSSSCNMACPGDSSKICGGSNALSVYTTNQKLAISTLATPNVYQVGCFQDFYGAPTNYRVFDGANYASDDMTMETCASFCLGRGYAFGGIEYGRECYCGSNLPTQTSDQCSMPCAGADYEWCGGPNALQVFKNRWAQDCSFEAAVAGRTSNPRSQIWLNPKGTAMGEADCKLACATNDLCQSVVFGLNQCRLYSVPTSVYNSADPTSPFGASDYTCV	364	Phobius & SignalP	Apoplastic effector	22	yes	-	-	pfam01822, pfam01822	WSC, WSC	6 hits found	G4MZ98_MoAPX2_Magnaporthe_oryzae	reduced_virulence
M11_220	NODE_23_length_254256_cov_10.8804_ID_49_383	MQISQVLIAGLGLAYNVQGLVISDVMQKRSDGNTTIQVADYEGNTMTVLESVYDASIARLVVNAQAIAEGVDNAITKRTTSTPYYPIGCYADNQNYRSLKDDAIYADDMTPDKCQAYCSSKSSAYDIFGVEYGRECYCGSGLRNAAIDSSSCNMACAGDASTTCGGPNALSVYTTTQKLAISILATPNVYQVGCFQDFYGAPTNYRVFDGANYASDDMTMETCASFCLGRGYAFGGIEYGRECYCGSTLPTQTSDQCSMPCAGADYEWCGGPNALQVFKNRWAQDCSFGAAVAGRTSNPRSQIWINPKGTTVGEADCKLACAANDLCQSVVFGLNQCRLYSAPTSAYNTPDPTSPFGASDYTCV	364	Phobius & SignalP	Apoplastic effector	22	yes	-	-	pfam01822, pfam01822	WSC, WSC	8 hits found	G4MZ98_MoAPX2_Magnaporthe_oryzae	reduced_virulence
M11_221	NODE_24_length_247518_cov_10.6215_ID_51_6	MLYPVLLLLGSIQYVRGLGLNDNLAFHSPSLAHRELSVDTEYISNQLHRRSLVDSYLPARQYTYVNYTGAVNFTHNVASGDPEADSVILWTRIAPLDNSTAVSQMPVSVKYEVSTNTNFSSIVSNGSVYTTNDVDYTVKVLAENLKPWTQYFYRFTSGNETSPIGRAKTLPGSNYTGSEHDVNLAIFSCSNYPFGHFNAYGNAARSGRYDYSVHLGDYLYEYAKGEYDLGNVTDQIGRTDSPSHALTSLSDYRTRYKHYRSDPDLALNHQMLSWFAVWDGK	281	Phobius & SignalP	Apoplastic effector	1	no	-	-	cl26056	PhoD superfamily	1 hits found	I1RR94_FGSG_06610_ScOrtholog_YKL153W_Fusarium_graminearum	reduced_virulence
M11_222	NODE_24_length_247518_cov_10.6215_ID_51_22	MLDKLFLCSYLIVLPGLYRWRRCQYQPFRELLSGRLAVRSAGDKDLMCRSHEMGSDSSGTRSSRIFRKFHVHIDNCHEVASDSTVPTKLTVYFRPHVDCGHLKSYPHNSI	110	Phobius	Cytoplasmic effector	5	yes	-	-	-	-	0 hits found	-	-
M11_223	NODE_24_length_247518_cov_10.6215_ID_51_66	MRTQSTMTKRMRMNLCKLPWILMIKTYCIGRRYLNSASLSENCEALYTKLKLRQMKMVNFLLTLSCSNSLSILSCGNMTCKLMSFSNLLLSRTA	94	Phobius	Cytoplasmic effector	6	yes	-	-	-	-	0 hits found	-	-
M11_224	NODE_24_length_247518_cov_10.6215_ID_51_302	MSPIASVSFLTASPCRILDMSMMSDFGATYSSRAAAIEELTKPEMRGRSKTLKPFEVNGTADASIFGNPMNVNVTFFRKGGFGVSWKRSLIVPMMPFNSTKIGRGTPKRP	110	Phobius	Cytoplasmic effector	1	no	-	-	-	-	0 hits found	-	-
M11_225	NODE_24_length_247518_cov_10.6215_ID_51_304	MARLTQREIRHRMCNASEKRRPRSGMRRVSTWIPPNTRMLVQMMSTLLPIRPVMKRMIALDLVPQRMYRSVLRSPMSSFSLPLMSTLIGCSKLFRKIL	98	Phobius	Cytoplasmic effector	2	no	-	-	-	-	0 hits found	-	-
M11_226	NODE_24_length_247518_cov_10.6215_ID_51_336	MTRKEHPWISSAGSILLGPADSSRFPAFETRSGHKFSKSSIQQSNSTQTDLSTRVQIIDVYTRETAIKPLVHYFQKKPFSFHPPC	85	Phobius	Cytoplasmic effector	1	no	-	-	-	-	0 hits found	-	-
M11_227	NODE_25_length_246814_cov_10.6062_ID_53_34	MVRIMGAMSAIVLVSECSPSRRTDQSKDVHTIFQMINRRTMETFDRLSCKTPYALFQNFRLVGTRCKKILSPQTPQRGRKLHGVSSRLVHVQLLSLWGRSGFYRRDE	107	Phobius	Cytoplasmic effector	3	no	-	-	-	-	0 hits found	-	-
M11_228	NODE_25_length_246814_cov_10.6062_ID_53_66	MSPNSFREVRPKMSLKVPLAAQIILARRSHSDPHVSPQSLPEQWPLHASSSSGSLRPMAICVRVRLRKRRCHLRSARIRRARLACLRECREFDSRLEIHPLQKSLCHRVQIFGQKDR	117	Phobius	Cytoplasmic effector	5	yes	-	-	-	-	0 hits found	-	-
M11_229	NODE_25_length_246814_cov_10.6062_ID_53_104	MKNKSPIRVLLCLARSSAPTKTEGKNLTGEARMLASNQEYHVMQSRDENRGVEKCGGMTDMRTKHSMSRPLPRLRTQIWHSYDDVSIETHRGHVSTRIGRQNRPVSHPR	109	Phobius	Cytoplasmic effector	2	no	-	-	-	-	0 hits found	-	-
M11_230	NODE_25_length_246814_cov_10.6062_ID_53_213	MMCLLFVSSQFGFLLLCQNQQTGHFLHFRIKPLDTHIFLLLLIDFGICGDVLDSICVPQSGDCLIIISRRDTCYHSSLAISAQTV	85	Phobius	Apoplastic effector	6	yes	-	-	-	-	0 hits found	-	-
M11_231	NODE_25_length_246814_cov_10.6062_ID_53_279	MLSSNLWQILALTGIATSHSWIDAIYETSVSSNVGFPRGYAGHNADTSITQYKTLVNDLSLPACGPSQRSPTYSAQYPELRISAGSQVTATYQENGHVTKDRLPPNNLPHPGQYSWYLSTKDGTFTTFADLTDSALLSGPSNFDDGKCAVDSAGIQGRPGPIDCLSSFNIPANLASGQYQLGTHTEGVSCHTIELY	196	Phobius & SignalP	Apoplastic effector	4	yes	-	-	-	-	0 hits found	-	-
M11_232	NODE_25_length_246814_cov_10.6062_ID_53_317	MSSIERVFIILLLILIDLVSTLPHKSSFSFQEMVRLSKSFSLVQKRDLLSCSCSGEIEETTNWRFVKDGISALRSSSSGKIHLTGTNNRPCV	92	Phobius & SignalP	Cytoplasmic effector	3	no	-	-	-	-	0 hits found	-	-
M11_233	NODE_25_length_246814_cov_10.6062_ID_53_328	MQDFTLYLLFLAACLALSKRVYSTYFGKKLACSAAISSDSTQDVKQASPPQTVPLNVTFETARPTPYRPFRYGPKYAVNMGIRALHLDQESWIEVDNHFHRFHRDKLTRLESEHGGKLWGSLPGSEDACREVFEMLAEYLPARYPKIYRRTTRGMSIEGCEEVIFDQHPLVNASKLVQDDLAIMQEGPDGQYYLKAGSILLAGFWKLEDKLGMPLSEIHTSGDVPHYQEKLQSSMDRYFSRLKVDRPIVRNNYFIQNDAELPWSTSIGPEFEGHAGWDTASSVRSVDQLYFRSERQSLRRLPRSKAILFTIRTYFHPITEIAKDPNVPGRLASAVRSWDDKVREYKGADKYEAVLLPYLDECHRQQVSAGITVDEEVEYKYPF	383	Phobius & SignalP	Cytoplasmic effector	5	yes	-	-	pfam11927	DUF3445	0 hits found	-	-
M11_234	NODE_26_length_242613_cov_10.7771_ID_55_8	MKHLSTFLVFGATGGTGQHFISKALEEGHKVRVLVRDPAKLLHKHSNLQVQQGSIADVSKLDELVAGSDFVVSMLGDKKVQNTTKINTEFVKQLIPIMRKHNVKRFLYQAGGLSKSYKGHLSPILWMIKYTLARGYIGQHLDNEAVMAYLVEEAEDIEWVVHLAGIGSNGPSKGVLSRSATKFSIATHVDCAVYNFSTIMDSSAIHTSDFSTYSA	215	Phobius	Cytoplasmic effector	1	no	-	-	cl21454	NADB_Rossmann superfamily	1 hits found	G4N9C8_NMR1_Magnaporthe_oryzae	reduced_virulence
M11_235	NODE_26_length_242613_cov_10.7771_ID_55_61	MQMATMKKARRPTTLIFASQNSASPYAPTPSNAKTPKMNQRMRIQAYVGTLVVQYCSNKDTTLYSFAKTQILSISIRTSCQRIHKLSLKLTI	92	Phobius	Cytoplasmic effector	2	no	-	-	-	-	0 hits found	-	-
M11_236	NODE_26_length_242613_cov_10.7771_ID_55_87	MFFFCFSRFPLITSAPSACSRPDSKRFRASSGSPLTGLDIVTDLYIKNLKEFKPTPAKANDAEGQVKNWAVPAAPKAPEAASNVESELSTYESAEVESASASGTTSSGKDNDGDWFELDTSPDRKTIIVDLKLQKLICVRCPPLINFLYTDS	152	Phobius	Cytoplasmic effector	4	yes	-	-	pfam10775	ATP_sub_h	0 hits found	-	-
M11_237	NODE_26_length_242613_cov_10.7771_ID_55_115	MTEMMPSWLRVCLIRWLLLCFHLLQRALHICCLALQLASKNHWQRSAQAPNRDRPLVQPLQTNSPTDHRGQQELYDIHSDNQRA	84	Phobius	Cytoplasmic effector	4	yes	-	-	-	-	0 hits found	-	-
M11_238	NODE_26_length_242613_cov_10.7771_ID_55_210	MALSTLSSLVCAKRSFSNNCVEASCNCVVASSRLFIRVSCSEFIFSTSAVEMFWASTCCCNVALSCAICSSSASTSSSIWASLTLLSATRALF	93	Phobius	Apoplastic effector	10	yes	-	-	-	-	0 hits found	-	-
M11_239	NODE_26_length_242613_cov_10.7771_ID_55_215	MSVCLVRVLLCMLSEQRLDMAQVMLDAQSVPASNPGNHFRRELILLRGDENLGNVEADSCLLCQSGFCPLQDFECHDWLVLEIQPSCEPRLLAS	94	Phobius	Cytoplasmic effector	7	yes	-	-	-	-	0 hits found	-	-
M11_240	NODE_26_length_242613_cov_10.7771_ID_55_243	MRNHSIMQLRNVLLSVLPFLPLGTTYTTHGKPGHVITQASESKVAKEVHGNHERMKFLVSKLPDVEFKLAPSYAGLLPISDDPDEKRKLCMVAAFCANSLLTILQSSGTFQPMSHPTI	118	Phobius & SignalP	Cytoplasmic effector	2	no	-	-	-	-	0 hits found	-	-
M11_241	NODE_26_length_242613_cov_10.7771_ID_55_265	MQELLCILLSARDVTLLHPFECLHERRRRQDLSRSLDIQHPDHATHRRRERQVLICAARLILLQCKLCLFVCRLQALVQPSAKGRDGGDALQSTVAEAPIRPVP	104	Phobius	Cytoplasmic effector	6	yes	-	-	-	-	0 hits found	-	-
M11_242	NODE_26_length_242613_cov_10.7771_ID_55_289	MKFALISIGMLLQAIHICYADEIIRRYNYCSEKYQAGPGNPKAGQKKEHGTLPPPMNMIVDNYPPTPEFPKGLGNPVYKTAQSDVHVHVSHTHGKQHGPSQKQHGT	106	Phobius & SignalP	Cytoplasmic effector	2	no	-	-	-	-	0 hits found	-	-
M11_243	NODE_26_length_242613_cov_10.7771_ID_55_300	MNGLRENQSISLLQLVQLCYAITKSSEVPVIRRSPRWKRPTQRLQTFHMATDKECQTYRRRTSVEPIHQLVVPQERTSSRSRPRHQVSRRRTMWSLPQLQNSWDSRLRQQSEPVSPPQP	119	Phobius	Cytoplasmic effector	2	no	-	-	-	-	0 hits found	-	-
M11_244	NODE_26_length_242613_cov_10.7771_ID_55_363	MQFTFSTIAALTALASTAFASPISQRDTGMYMINVVNQCSQTIWPAAGQTFDSPGKISDNFAGFVLAPGASKVIAVPTNWVAGRVFARTGCRYEGNNFVCETGDCGGFTCGSSTGVSGVTLAEFSYSDMVKTFYNISLVSGFNLGMTITTTDSTCPAFQCSSSQCSDTQAYLAGSSSNPCHGCPLSAGYTVTFCG	195	Phobius & SignalP	Apoplastic effector	11	yes	-	-	cl02511	GH64-TLP-SF superfamily	0 hits found	-	-
M11_245	NODE_26_length_242613_cov_10.7771_ID_55_366	MVSNIFSKITVLSALYFGSSLAAVINKRTLPTQQALLNSADGFCLQNYADDGQLYSKGETSNPDLFTLSFSLFETGSSYILTDTTVGKICVGSEGGGTATQFQCSGDPDSVSGLGENFSLGLGNELLYNFSPNFYACGNDDTGENFFVVSHVNMHRALNSDKNSLRVPAQTVGTVAL	177	Phobius & SignalP	Apoplastic effector	4	yes	-	-	-	-	0 hits found	-	-
M11_246	NODE_27_length_239107_cov_10.646_ID_57_15	MKFSQYCLIFSFFQLCCSLYLHDCTIFTSHSSPMNAPDQETPRDGVGLVRQPIPSGPKYQVVLGAADADESAEDSSLKDTWELTDAHILLVRDHLGQKPREIHWDDARSRFTYDLDKKKELTHWVYNKPERGHYDRLELLHGSLMLCT	148	Phobius & SignalP	Cytoplasmic effector	5	yes	-	-	-	-	0 hits found	-	-
M11_247	NODE_27_length_239107_cov_10.646_ID_57_17	MKNSVCFLIFSSISVLFSTAHAGLSDAFLPAGSSFTNAIETSPVSQKKRVLRLDIATNMKNQFPMIVLTQTRDKHYNPMRFITKQGRSQIGVNDGTSRVFVDSSSQKSFYLATKTTKTSFFWRLAGRNTLGYGDEKKVMTNWACPIEPSKER	152	Phobius & SignalP	Cytoplasmic effector	2	no	-	-	-	-	0 hits found	-	-
M11_248	NODE_27_length_239107_cov_10.646_ID_57_19	MQFPTTILAILGISTLRSVCAHAAGSSDAQAQRIHASVDKKLFYLVTDLSDGKALAQLASISAITASDVAYDKFEKEIRAPEDKCALTFDEPGKLVCNQHALTKWRVKNGQVSFDDGNKHVYACVA	126	Phobius & SignalP	Cytoplasmic effector	4	yes	-	-	-	-	0 hits found	-	-
M11_249	NODE_27_length_239107_cov_10.646_ID_57_20	MKLFTISLTSLLGLSFAYKLPDFVKSYILRPVSNLKGAKSYSIFLGTDADASNNLPLKLVEVKGSIDSTSTHFNLEGSTLTLSNEFGKHCNLIFVNEVATCTTTVVKNDASGWGLNQYDQLEYKNVLDFQVCM	133	Phobius & SignalP	Apoplastic effector	3	no	-	-	-	-	0 hits found	-	-
M11_250	NODE_27_length_239107_cov_10.646_ID_57_41	MFVHRMTSQASVKRSNKFRNSKQNQTKCRNPSQMNLFYIILSTVLLWRCSAWPTLLEDGLQHLEKRFDMGVTLLVEHNSKLVPYNTTSVHLPLPDSIAAYPNCTKFSSKAILDILDPNHLAEIDSTMDLQLKFHIDYTCSIEVLAPNPFLTFEDYYAPDCIDCGQLAYVINSQATDQPVTVKIQTGFAVRFCCGSGDCGKFQIRQALLDVN	211	Phobius	Apoplastic effector	9	yes	-	-	-	-	0 hits found	-	-
M11_251	NODE_27_length_239107_cov_10.646_ID_57_49	MSIIQQDISLLVVILSYASGSRMNWMKKEVKYANTDTLESKSDAMQYSLGSMTLHKPAQIDSNHLYSRATRAQPWLPTGHNVAFLDLPPLRIRAAAGPIQLQTTKVGRRGAPR	113	Phobius	Cytoplasmic effector	0	no	4	WMKKEVKYANTDTLES	-	-	0 hits found	-	-
M11_252	NODE_27_length_239107_cov_10.646_ID_57_50	MIFVETIRRCLACLPCVFLWSPSSTRTLTSAVIFDLPSAARAPWSTTLTSCTEGKNVTSRANRCADSGKTGRPPSILTPRSSIVSA	86	Phobius	Apoplastic effector	5	yes	-	-	-	-	0 hits found	-	-
M11_253	NODE_27_length_239107_cov_10.646_ID_57_65	MTKVVMPPSILMIALPLTKYREKRLSIALLWTISRLCWTLSRLPTIQRLPRLAAPRQTGLARTPAQVFRSWQRRRRGRRRRGRRRRRRRRRGRRRRK	97	Phobius	Cytoplasmic effector	1	no	-	-	-	-	0 hits found	-	-
M11_254	NODE_27_length_239107_cov_10.646_ID_57_95	MLVLFVLSIAMKIFVQIAADEDTWHNIPGAPFGSYFNDVTDYPYETIDMLVGEVTCRSGGRVDYFSISYYDPCSIKPNITFSHGNAFGGKAQTLVLAANDGLAGIEIQLCNKGDHHNWLCYLKLQTGHRNGNRIRKSTFPDTPKSLACGETKHGHIPPNGIWNSADEYNKDKPNFIKAFAGASDSKGIRRLAYSTGRPTVRCQV	204	Phobius & SignalP	Apoplastic/cytoplasmic effector	6	yes	7	CRSGGRVDYFSISY	cl03205	Jacalin_like superfamily	0 hits found	-	-
M11_255	NODE_27_length_239107_cov_10.646_ID_57_114	MHRQMTERRSMEIKRSRQRTKKRQKTRRMRKTKKRKRRRSRRMMMRMKKKKKKTKRTTRKKQSLQSLRHPPEQSLLQRLHRRRRRQEGPENETQRQWNLPPPPLLQHPPPHATPQPFVRNDRQRLPPPPRRRPTSGQRLTRPISPNRPLRPAEATRVVGRGPQDPVTPRVPPDPPRGRNDNAICPVGNRAAGSKISPASQPTTDNWRESRVFFEILSRRWHMRSVTSCYMSCRHYLMDTKERFCTIDTR	249	Phobius	Cytoplasmic effector	4	yes	-	-	-	-	1 hits found	A0QLI5_MAV_4644_Mycobacterium_avium	reduced_virulence
M11_256	NODE_27_length_239107_cov_10.646_ID_57_116	MGTLLCLGSAAVLVGIGRQLLDVHDLPSFARKMRSLMGPTRLRQRLEQDSQDDPNSTREWSQLWEEGRKIDQERAEAKRLKKLERKTKSERTKSADEDG	99	Phobius	Cytoplasmic effector	1	no	-	-	-	-	0 hits found	-	-
M11_257	NODE_27_length_239107_cov_10.646_ID_57_125	MRRLSSNTSLLASGLLGYDFRYSQDPRDVYSITNDPIESIGFLDVRLSGPNVYEIDPLVRHINDVVRFPRHRLPLDIYRKLMHQINALLPLCTNEKRGHEFKHKRIHIARNAKQKLAGKPKDIMTSQCVHCKQHWSGLRYPLPQDDNIPAHVSLHRQHSYSLPFDPAQGGSLQRFASPRH	180	Phobius	Cytoplasmic effector	3	no	-	-	-	-	0 hits found	-	-
M11_258	NODE_27_length_239107_cov_10.646_ID_57_158	MGEPFTCFATLITALRLALTSLSDLRQDSKENCMDTVSWDVFRMRTDPCMRRQDCAYKALHKQQLSDVAPLILQSRPIVEHPDTLSPHTNQRNQRENSGKKLRRTDSCSGG	111	Phobius & SignalP	Cytoplasmic effector	5	yes	-	-	-	-	0 hits found	-	-
M11_259	NODE_27_length_239107_cov_10.646_ID_57_229	MSSFAKSQWCTLHQRRRRSLRPRKHQRPKRHQRPRQPRRMMTRRTSLSCLSRRRPLILLLLHRTAHWSWMNGSEHTQTRRLEKSLFLGSSSTLIQSTTPCGALITSTMTSSH	112	Phobius	Cytoplasmic effector	3	no	-	-	-	-	0 hits found	-	-
M11_260	NODE_27_length_239107_cov_10.646_ID_57_262	MMLFTSRGLGLSFGRGSGKRLKHLNQSMDIVNWRVVRICFNSFFVIRIYGSELEEKCESLASSCSDVRIHRFELVDQAGSRCLNIF	86	Phobius	Cytoplasmic effector	4	yes	-	-	-	-	0 hits found	-	-
M11_261	NODE_27_length_239107_cov_10.646_ID_57_324	MSTLICMLLARSLNALDIADTRRGRAPARQVSVSVRALVIWCSCGKQLVARLCKLQDSSNGLVASALRAFLGGVKPQWRLPQICLKANRCI	91	Phobius	Apoplastic effector	6	yes	-	-	-	-	0 hits found	-	-
M11_262	NODE_27_length_239107_cov_10.646_ID_57_329	MLRSFVLANISSSLTRPSSLLSRHTFLMSGTNCSRFSVSDREFPTIYCLVSHRSSIFSEHYLLNLGCEGERNVTHVKSVLCDSLKWPEPK	90	Phobius	Cytoplasmic effector	4	yes	-	-	-	-	0 hits found	-	-
M11_263	NODE_28_length_238696_cov_10.8663_ID_59_52	MPFLSKRSVLMFVGLATFFLVFYKTSSGFLAPEAKLDFYSPLDTDLNHWSDHNEGVTPVHYNYHTPVVLSSDTVGEIDLNGIKSSKNPAKNRERVLILTPLKDAAYYLPKYMQLIDELTYPHDLIDLAFLVSDTKDETVATIAVEAEKLQKSGNPMRDVRIIKKDFGRLGGDQNNVADRHAFEFQAIRRKALGKARNYLLASALKPDHSWVFWLDVDIVEMPSSIIEDLASHDTDVIVPNIWFHRYEEDGHDVEGRFDYNSWVESEKGLALAESLSKDTVLAEGYAEYKTERDYLCRMNDDKRFSDITEKDRREEVKLDAIGGVAVLVKGDVHRSGINFPAYAFENQAETEGFGKMVRRAGYSLVGLPNYVVWHIDTDEKPGNLDEQS	388	Phobius	Cytoplasmic effector	1	no	-	-	pfam03452	Anp1	0 hits found	-	-
M11_264	NODE_28_length_238696_cov_10.8663_ID_59_77	MLALFRATSPVYSAKAKRANKPPNRLRDCVEAPDLALAVAEADVEEEPLDPELAVPDVAALGDETAPLQRNEVDLTMLFWTGQVKLLLVVWMF	93	Phobius	Cytoplasmic effector	1	no	-	-	-	-	0 hits found	-	-
M11_265	NODE_28_length_238696_cov_10.8663_ID_59_100	MGTDRLRDMEHRKIVAARLLLKLLGERSLADREDTRAPLQGTCSIDQRRCEKRDVWGSTAKERGEEGLLMVSCVRARVERVSLIV	85	Phobius	Cytoplasmic effector	3	no	-	-	-	-	0 hits found	-	-
M11_266	NODE_28_length_238696_cov_10.8663_ID_59_146	MVSPRNMILAAALAFGTMMDLVSGTSWPGSGDILGLHGLVSNAFDDSNDPGIYHLDVRNGEKFEMTYLRCKWGERIDMLEVHYQNYCTKRLYDARRFHGSHGGDKEASTYLQNDYIHEVYGRLCSNGQICALTFVKRSFYDHANPPADSYLYCGRLASHPWFKDEETFIWKADAGKQLKAVKGSANTELLGLGFVQASASTRGRGVHELDCN	212	Phobius & SignalP	Cytoplasmic effector	6	yes	7	CKWGERIDMLEVHY	-	-	0 hits found	-	-
M11_267	NODE_28_length_238696_cov_10.8663_ID_59_147	MIPRIRKFLVWIQGTLTNIRSHICSALGATESTRSRCITRISARMDRRSRGDITVDQVVIARQVESSTVTSSTRFRSSFARILAENHKFAP	91	Phobius	Cytoplasmic effector	2	no	-	-	-	-	0 hits found	-	-
M11_268	NODE_28_length_238696_cov_10.8663_ID_59_148	MLGSLHSCLVMVAVLSRLCTVACRALNVDYTVYGLHGLTKEWFDDSKDKEVLGLDPRNPDKYQISYLQCTRGNRIDKIEVHYENFCTDGSQVARRYHGGPGGNRKAGRIFNGHFVDEIQIKLCKDSRRKSQICAMNFVFNEYHRSNHLLDTSLWIACGKEKWNPSLPGDSVIWRADFGNQLQALKGYAGDEVIGLNFVQSSAWPRSRPMESRGCR	215	Phobius & SignalP	Cytoplasmic/apoplastic effector	9	yes	6; 7	RALNVDYTVYGLHGL; CTRGNRIDKIEVHY	-	-	0 hits found	-	-
M11_269	NODE_28_length_238696_cov_10.8663_ID_59_150	MVVSMSWMLSTILFVANIALVSCRVFPRAVKNEDEIFGLKSLSTLYFDDSKDKSILGLDWTNSEAFEIAFLGCKWGERIDAIEVEYGNYCNDSITNRKLKVHGGKGGGDVFGKTLDKDYIDEVQISLCQGGHICAINFVFHRFHKASDQTDPSLWIACGKKQWNPAQPPRDISLWKATDGLQVSALMGYSDKELLGLGFHVSSAANRLAPREHRDCIGH	219	Phobius & SignalP	Cytoplasmic effector	7	yes	7	CKWGERIDAIEVEY	-	-	0 hits found	-	-
M11_270	NODE_28_length_238696_cov_10.8663_ID_59_157	MESAIILPSSLLAVYVRRQAFLPRRRQREERPSQSHCSCDLGCDLFSSHYPQRSHHSAGHLRCEMVISTRIQRQQRILSFPIL	83	Phobius	Cytoplasmic effector	4	yes	-	-	-	-	0 hits found	-	-
M11_271	NODE_28_length_238696_cov_10.8663_ID_59_173	MASAVASSLKSLTISSDANAQVFALLEQDQFHQALKLAQADRAKTVPNLYIAYAQYKLGQEEECLLTLGDAKDRASRHLRAQALYRLERVSDSDLHNLRADTQVTAEEADISVNEAAIAAQHAALSKTATFPVEPSDPSHEFLFNQSIFQAYSGRVDRAIQTLEKSITSLKALNFDTADYEAEVAPIKAQIAHLTSNAELNAEAHRLQSDSSTKFLTGINCLQDQNPYAVYKAYHDQLNLKPAARLFSFQDRFVAYDKIVSMHAIGLNIRKAVQRYITKYRDVDTERCSSLQTLLYSRTTRTSLQEALKKDPENIEALVALIGKTVGQKRGVSKSLEILKKVPEEVRHQNPGLLGIQCALSDLTDAPESNQYIQAALKNATGKIRIELLGGLIQRAIAS…	562	Phobius	Cytoplasmic effector	4	yes	-	-	cl25252, pfam08492	SRP_TPR_like superfamily, SRP72	0 hits found	-	-
M11_272	NODE_28_length_238696_cov_10.8663_ID_59_206	MSVLCLWFLILLLPLLNLDLRFEAQIFCKSLSHSIWVPCKKQCLHLTLTTSCELDSWCKDKSSSIIDLAKCFRWACLTLIHEKTIRRPSHNCHRYACLAMDL	102	Phobius & SignalP	Apoplastic/cytoplasmic effector	10	yes	-	-	-	-	0 hits found	-	-
M11_273	NODE_28_length_238696_cov_10.8663_ID_59_209	MNSITRRISSSISMLMLFARTMSWYSGSASMSPKIRRCSLPEYCSISCSVCCMASLPSSCAMLETSLAAARECRDAAASEPFA	83	Phobius & SignalP	Cytoplasmic effector	7	yes	-	-	-	-	0 hits found	-	-
M11_274	NODE_28_length_238696_cov_10.8663_ID_59_215	MSAAPVVQLSLLLSSRTFDSCAFRAASIRIDGRLEAEEDISSVSAERRPIGSARNRPRISTLGECTCRMVRLFSQRQKQHHRSSTCNCTFEQ	92	Phobius	Cytoplasmic effector	5	yes	-	-	-	-	0 hits found	-	-
M11_275	NODE_28_length_238696_cov_10.8663_ID_59_223	MRSIASLYVHFMLCNEASADLCLDVPSELPHQDSSTRSNRVDRSNPLRIVPLETATGIKGTECSHVAGKKEDPLLRSCTDKHSILRVRETFLHLMEDKQLVWLHSSIGFSC	111	Phobius & SignalP	Cytoplasmic effector	5	yes	-	-	-	-	0 hits found	-	-
M11_276	NODE_28_length_238696_cov_10.8663_ID_59_230	MAVCLALVAIPRTAMSSCGQRNANCYIAQNDHVTSLIGTEDHIFGTYKLWCKSHHVRDIDYLQVVVRTMSVSKGSVFWLLVGLR	84	Phobius	Apoplastic effector	4	yes	-	-	-	-	0 hits found	-	-
M11_277	NODE_28_length_238696_cov_10.8663_ID_59_239	MMGLPKIHTWKMPSRNWSIFWAVLGSFGATITYDRYEKRQIIARYKGQVAHLADAPLQPLEMPRKVNIYMGAPPGDTIHIAREHFVEYIKPILNAAAIDFELIEGVMQGNIRHKVAQAIRDKRRGVDNLTELQRAAKEKLEYDQEAGNIILGRHTYKEYLRGLHEGYLGPTQEPEEITAIMNPRMPGDPITEASDVVDVPPSDQLDDPSTRESPNVAAATPDPTTAAKTEEEVKAEVDAIKAKIPSSPPSYIVPSDYATAQCTMNETIDQVYVPMQHLLGFLNTPWRIYRFLTRRHLAEDMCSRTAAAVLASNLRPFEESSDPLEGQEEELDWPKKNRTKEDGVWVEPIALDRRVTEHIRIYTSPKDLQPATRTADSP	378	Phobius	Cytoplasmic effector	2	no	2	EKRQIIARYKGQV	cl40857	Tim54 superfamily	0 hits found	-	-
M11_278	NODE_28_length_238696_cov_10.8663_ID_59_247	MSFYLWNLFFLALECFFLQVVCANERLRGLRSILLDLLLQFLACVSPDLCLFRTDDVLEGWQSSPALIPGELDQQLIDDDECGHGFDDGHGSGNDTRVVTALGGEIALCAIICRRALVHADGGGTFEADSEEDVFAVCDASLDSATVVGDGA	152	Phobius & SignalP	Cytoplasmic effector	8	yes	-	-	-	-	0 hits found	-	-
M11_279	NODE_28_length_238696_cov_10.8663_ID_59_262	MFRAASSRRALIGSAAAATAAGTYLTLRQRQPIHAEAPRLPDVSTFKKLPSRLEMIQKLKAGEEYDLVIVGGGATGTGSAVDAASRGLKVALIERDDFASGTSSRSTKLVHGGVRYLEKAFKVSCGRHLPFCIQLTDELGIRLRPIQACQRGTA	154	Phobius	Cytoplasmic effector	3	no	-	-	cl40741	DAO superfamily	2 hits found	Q8CWG4_GlpD_Yersinia_pestis	unaffected_pathogenicity
M11_280	NODE_28_length_238696_cov_10.8663_ID_59_296	MSTLTEIGTSLLVAANAAGLSLSLPAMTNCGNITVQQVGNLSINALANVTGSMGLLLNTLTIIQANNLTRITGDLSISNNTQLANISMPLLQTVSGFQIANNTMLQSISYPALTTVGAVDLTGSFSTVSLPALTRVNGGLVSLLFSLVRYTC	152	Phobius	Apoplastic effector	2	no	-	-	-	-	1 hits found	Q5AGC4_Ecm33_Candida_albicans	reduced_virulence
M11_281	NODE_28_length_238696_cov_10.8663_ID_59_369	MFGDLAKLSPRQILLQLLNLCLIGSTAFMSWKGLALAMDCESPIVVVLSASMEPAFARGDLLFLSNLPTLAKIGDIVVYNIKGRDIPIVHRVIKAHNSDTPSKKIRGKSNRGIRINPFAQPETGPKQFLLTKGDNNNEDDISLYAPGQDYLERKEDVIGVVKGFMPLIGMVTLAMNDYPWLRYILLGGMGLTALVNRE	198	Phobius	Cytoplasmic effector	2	no	-	-	cl10465	Peptidase_S24_S26 superfamily	0 hits found	-	-
M11_282	NODE_29_length_215297_cov_10.5838_ID_61_21	MNSICQIILCCVPCNCLHIQDKLIEELYSFDVTIDRHTFVDCMNIGVISQRTLQTWFETKDVLGQIPVYMRVSKPSRSCAFRAHT	85	Phobius	Apoplastic effector	7	yes	-	-	-	-	0 hits found	-	-
M11_283	NODE_29_length_215297_cov_10.5838_ID_61_29	MLRLKLLSALVGGAQVRISPAADLAVEPIEGGGAYLIPLCCKSPILPVCKLLRHIQTACLQEGTLLYVVRESLCGHNFELRVFRTLREPDMHTEKLPLRRKSSNAKSETSLPTCQDLSVGKPTSRHVLSRTYGD	134	Phobius	Cytoplasmic effector	6	yes	-	-	-	-	0 hits found	-	-
M11_284	NODE_29_length_215297_cov_10.5838_ID_61_85	MHTFKACSLLLLLLKNLYAIPLESRTDNSECTDYSMVSCVSSSKVVPLTTSRYLHEVQESYRGQALWAPPWSKHYAQSSSPSPVHQYNMKLVSCR	95	Phobius & SignalP	Cytoplasmic effector	4	yes	-	-	-	-	0 hits found	-	-
M11_285	NODE_29_length_215297_cov_10.5838_ID_61_109	MTTTGFLRDSICRSIAFRMTLLRLARGIRHMTILCFLFTVFGQSCCASNECGELHTLCSSINICNEGYPCLFSAISRKAFRKSGVKS	87	Phobius & SignalP	Apoplastic effector	8	yes	-	-	-	-	0 hits found	-	-
M11_286	NODE_29_length_215297_cov_10.5838_ID_61_118	MFDVVLVLIALAQQGEELSMDAVDDRKLTKLPIPELGTRKASVTTASKKSTSKTASTTEEHLVQTTLNSYIDSAPATGTSTKVNSSQSKNAASNGTKRDALADPWSPVESASHTPQYERSENPEASTYNPHTPDSSYEPDSVSIRALDSKEGLPLWKHINYQ	162	Phobius	Cytoplasmic effector	0	no	-	-	-	-	1 hits found	I1S5R2_FgMVP1_(FGSG_12183)_Fusarium_graminearum	reduced_virulence
M11_287	NODE_29_length_215297_cov_10.5838_ID_61_141	MRRSLVPNLARGVVSTVAASLLLAKTIDAQRVTKTCSIHQTNSWQNLILGYSYQSPPNLACSDVSCNPLTSTSISCPKLSRSKSSHNLS	89	Phobius & SignalP	Apoplastic effector	4	yes	-	-	-	-	0 hits found	-	-
M11_288	NODE_29_length_215297_cov_10.5838_ID_61_155	MLLTFGVLVSVGNFVAAQSSTQSNYAPISTTCPASLIRNASTISQEEANYLITRAPQVQSALRTFLTTANVTGLNISSLFANQTTIPRVAFAASGGGLRAMTVGGSIFNALDSRSNVGTLGGILQSCQYIAGLSGGSWLIGSSVINDFSTVPDLQRNHWDIDNVFSAPQGGLVNTVEYYTDVVSSVRRKNDAGFFTSITDYCTALLYRFRDLNTK	215	Phobius & SignalP	Apoplastic effector	3	no	5	ISTTCPASL	cl11396	Patatin_and_cPLA2 superfamily	4 hits found	Q8TG06_Plb2_Candida_glabrata	unaffected_pathogenicity
M11_289	NODE_29_length_215297_cov_10.5838_ID_61_267	MSSSNRITVPLLRLLLLLPPSWPTVDDEELHGDKNSIDRQESIFSSIAFPPLQRDFPGTPDPKKRNESLMVHSDGFPENGTDFN	84	Phobius & SignalP	Cytoplasmic effector	0	no	-	-	-	-	0 hits found	-	-
M11_290	NODE_2_length_506741_cov_10.6122_ID_3_5	MFMGRAYRFRSCVRFKTVLKARTLLLCMNLSSVETLLAFEVILAERLQKVGKVENYQSSVRRSYYSLHRYTCCQRHRVVSRTKRPDIARDI	91	Phobius	Cytoplasmic effector	4	yes	-	-	-	-	0 hits found	-	-
M11_291	NODE_2_length_506741_cov_10.6122_ID_3_96	MKRVLELALVTLLAYITVYIAPNLLKSQPIRASHKISNTNMSFTGVPRKIAKVVKSIEQSEGAGARVRRSIGTQQLKNYSPFLMLDHFKVPKGAGFPE	98	Phobius	Cytoplasmic effector	0	no	-	-	cl40423	cupin_RmlC-like superfamily	0 hits found	-	-
M11_292	NODE_2_length_506741_cov_10.6122_ID_3_99	MPTHMMPSSPMPERGSKSLLLATRRLNSRQQDRSLPRKLPTTPATSTISTTSSTIHQSPRKERRKRLTYILQHPATQASTRRGSVHSMTRTSVAGILLPLPDSESRRSRESKLYRIMPRP	120	Phobius	Cytoplasmic effector	0	no	3	TISTTSSTIHQSP	-	-	0 hits found	-	-
M11_293	NODE_2_length_506741_cov_10.6122_ID_3_104	MRSPKKFWASARPSGNEIALCNSAMMGKKMSSAALTALVSTSSPVKIRMSSIRSRRDNWSSRYSRHFACSLGENSIVSKITATILLPSA	89	Phobius	Cytoplasmic effector	2	no	-	-	-	-	0 hits found	-	-
M11_294	NODE_2_length_506741_cov_10.6122_ID_3_175	MELLFSWCVLCLQRTLLEFTSDRGGCVTSAISLQIFAECAEYVRHKDDFLSQQAGGEGTLSVRRLRHPQPPCLTTACEHVNAWRRVAFDGHRGR	94	Phobius & SignalP	Cytoplasmic effector	6	yes	-	-	-	-	0 hits found	-	-
M11_295	NODE_2_length_506741_cov_10.6122_ID_3_182	MPKSKSKKFMIRRRVLPWKRSQICRRKARNLRRKSKLKRPRRLARPKMVQASSQRKVSKKPRTSVRVRRMLQIKPLSNLKSSPESHRKT	89	Phobius	Cytoplasmic effector	1	no	-	-	-	-	0 hits found	-	-
M11_296	NODE_2_length_506741_cov_10.6122_ID_3_184	MQNQVLRRIWKMPSRVPSQRQRVSKAPRMMALQITFARLVLSTPTTRLREVISCSPSALCTQIPVIHSMTKRLARSLRQRRQPRPLHRPCRTSSLKFKTR	100	Phobius	Cytoplasmic effector	3	no	-	-	-	-	0 hits found	-	-
M11_297	NODE_2_length_506741_cov_10.6122_ID_3_185	MQGSMPIRLLRKLMSSPRIPRMLRSRHRRRAAKLLTTPRNRVPKLPKMSSNRRRRQLAKPRRKVRRWQNRRKRQRRKLPTRLRRREVRLPNRQKKQHQKLRTRRKKKATRH	111	Phobius	Cytoplasmic effector	0	no	-	-	-	-	0 hits found	-	-
M11_298	NODE_2_length_506741_cov_10.6122_ID_3_193	MANDCTGALPLCLGVVIETSFSAETGIGDLFCRSVCTLTDVSDACRNGCASILWSTGSSSSISMLTGSSLGMEFSSSLIEAILAVSVEAFAQFYHKTQASAYISRSWNKG	110	Phobius	Apoplastic effector	6	yes	3	SVEAFAQFYHKTQ	-	-	0 hits found	-	-
M11_299	NODE_2_length_506741_cov_10.6122_ID_3_232	MEIQQCLLFIVKVAWLERAVLAMPSEARARYNSDKYSVGDIAPCQRHSSCACQEPPRWRRDSADPTPRSAHIAAGAGSNARDTKLEEIADRRRSSHGSADPRTKEIPH	108	Phobius & SignalP	Cytoplasmic effector	4	yes	-	-	-	-	0 hits found	-	-
M11_300	NODE_2_length_506741_cov_10.6122_ID_3_243	MSLKNAGMLSMSRMSRVLPLILPPVFEADFSLETASLTRASFEDPMMTSPAPCSSTSFATLNPIPDEPPKMTNFFPVIVSGMTEEGMRLSDD	92	Phobius	Cytoplasmic effector	1	no	-	-	-	-	0 hits found	-	-
M11_301	NODE_2_length_506741_cov_10.6122_ID_3_264	MSKIAVTRLGVSSVLATAPTFIDDQRRYTVLLHPQTRPRGSNAVHELETIRVLTSDGCREFSRSTTQVNLMEPDRWRGTCLNEHKRGTFERSDDRKTKDWTCTTTLHHQLESIIIGIILGF	121	Phobius	Cytoplasmic effector	3	no	-	-	-	-	0 hits found	-	-
M11_302	NODE_2_length_506741_cov_10.6122_ID_3_267	MLYKKICKISSSAALFHSCISHPLLLPVICSPSVMFCSDAKKRMESVIDVQTKVCSSNENVIRFGFSVLFFLRSNIPLCLKSCIS	85	Phobius	Apoplastic/cytoplasmic effector	7	yes	-	-	-	-	0 hits found	-	-
M11_303	NODE_2_length_506741_cov_10.6122_ID_3_269	MMRRRHVSTGVLSSKATTLQSQSLLMLIHVARCFLSKLHRSMMTFFPFCSCTFIASSQAALEPRSSCEMRTQSKALQREVLKTVFPLPTKPHKTTTCDRRLSPLMVELPTSSRRYKFYKLRYSSEAVRSISII	133	Phobius	Cytoplasmic effector	5	yes	7	TTCDRRLSPLMVEL	-	-	0 hits found	-	-
M11_304	NODE_2_length_506741_cov_10.6122_ID_3_300	MPRSRPPSSPETGPLKRPLGTAPLLLLLPTKTASGKMATAHLSPSTRTSSSRRSTSKRAPTSSVSRAVSSSKSSSPNTRTDGGLYLWPQRRSIRKTPTTSSSSSSRNDDRRMRTRVSRHQRKVILLPPRKRERDKRDNSVGGRKRHSRQSAKVNRERRVGKSVHGRIDFFFPLHYLH	177	Phobius	Cytoplasmic effector	0	no	-	-	-	-	0 hits found	-	-
M11_305	NODE_2_length_506741_cov_10.6122_ID_3_311	MIRPNILLMCLWCQELNQLWPDLEISSPLSSKTRGGFVGESDAISSKEALPDCLQVKRDDGRGETAGQAGPCRSLSILCLWAGELSIQR	89	Phobius & SignalP	Cytoplasmic effector	5	yes	-	-	-	-	0 hits found	-	-
M11_306	NODE_2_length_506741_cov_10.6122_ID_3_326	MTYKRMLRILPNHADCLRQHHISRKLCLLSWLSTAIPRSTAIPPNDVPIGCIQIMKCQAIPDKPVCLIHGVIEDFRGIISLTIAEHTCETSGP	93	Phobius	Apoplastic/cytoplasmic effector	6	yes	-	-	-	-	0 hits found	-	-
M11_307	NODE_2_length_506741_cov_10.6122_ID_3_342	MGDTRSSKPALATASCITACAIVERQILPRQTKRMDTILLRPRHNVAIKSAESLSHIGPNYLRPRSLRQARHLSARSSTKTLH	83	Phobius	Cytoplasmic effector	2	no	7	IKSAESLSHIGPNY	-	-	0 hits found	-	-
M11_308	NODE_2_length_506741_cov_10.6122_ID_3_388	MALLRGRFVSTMALIAITTSLHEGDTSSSSLPLPEFCPRHLQELKGVHLLQETIVLLMSEESCTQLIECSASRPRSCRIVSNV	83	Phobius & SignalP	Cytoplasmic effector	4	yes	-	-	-	-	0 hits found	-	-
M11_309	NODE_2_length_506741_cov_10.6122_ID_3_414	MCFREESRMERRRARSSRMPSTFLESALFFLVRVDRSSRTSCNSSLRRQSSRARSSRSSASLRRFDSSSFSEAIDCRASLMNSVNVCSRKT	91	Phobius	Cytoplasmic effector	4	yes	-	-	-	-	0 hits found	-	-
M11_310	NODE_2_length_506741_cov_10.6122_ID_3_490	MNSAYILLAISIVFPSVYNIAQLTSCCCWLLASFRSGGSIEITPENAWISNEMSKHSCSSLLAHPSARNRISVYAIGLKKPSTGASKACPG	91	Phobius & SignalP	Apoplastic effector	5	yes	-	-	-	-	0 hits found	-	-
M11_311	NODE_2_length_506741_cov_10.6122_ID_3_494	MPKRPASAFFLFQNAIRNSVKSAMPEEAKGLEIQKAVSEKWKDLDEAGRKPYIDQHEREVHEFESRLAAYNAANGIITKTKSVAKKVPSEVSTEQRANDDDAAAASLVQSNVQEPLEPQVKASKKRSKKSGDEVRKAEKANKETDRDASGESKK	154	Phobius	Cytoplasmic effector	0	no	-	-	cd22012	HMG-box_ABF2_IXR1-like_rpt2	3 hits found	Q4IQX3_GzHMG002_Fusarium_graminearum	reduced_virulence
M11_312	NODE_2_length_506741_cov_10.6122_ID_3_533	MYAAFKKLGLQAGAFEQLTTAYAEGEFNLKTPDDPRVKYFSYGSFFEPNFFSAFRAPWKIIHEREGPNDGLVSVKSAIWGEYKGSISNANHLDVSP	96	Phobius	Cytoplasmic effector	0	no	-	-	-	-	1 hits found	G4NEK6_TGL2_Magnaporthe_oryzae	unaffected_pathogenicity
M11_313	NODE_2_length_506741_cov_10.6122_ID_3_551	MSGERRRSQVVVLCGLVGSGKTVFSTSLCSAFDWVRISQDDLGSRAACEEAMKVQLQKGKNVIIDRCNFDKKQRATWISISKDWDCRVVALELKTPVETCRRRIMNRENHPTGVIGMSQGATRGIHTC	128	Phobius	Cytoplasmic/apoplastic effector	7	yes	-	-	pfam13671	AAA_33	0 hits found	-	-
M11_314	NODE_2_length_506741_cov_10.6122_ID_3_596	MAAASTKQKMKIARYFRQMRGPSCTSVRLTTVLAVDPHESLMPMRWKKSARLMCIDTPWKKMMGSQKFFREVVMPCHNLTSPRR	84	Phobius	Cytoplasmic effector	3	no	-	-	-	-	0 hits found	-	-
M11_315	NODE_2_length_506741_cov_10.6122_ID_3_610	MPPHAVGIGLGILAAGAITAVIAKEVVEHWDEITESYDAFADHMEDEHALYLPRFQDRRPPHASSNAHSFYSGRRAPPSSASQAGRSSSGFTTGRETFTTEAISRSERFTNISESEAGDSRADIRRVTTPPNAHQDTEDSDLRAAMEASLRDLYLESDCDGAYSTPTYPKSESSGQARNDDDGEHKTAEKSYRSSQMETNLMDDVDHWSDTWTMTEGSTQGEPSVSSEPGDYDFSDSDESHGEYKGYTEYPHITQ	255	Phobius & SignalP	Cytoplasmic effector	1	no	-	-	-	-	1 hits found	G4MV67_MoARK1_Magnaporthe_oryzae	reduced_virulence
M11_316	NODE_2_length_506741_cov_10.6122_ID_3_641	MVVTQISALVALGAVQDQIALRSVYFLSRNQPRDPLPLDKAVSRQDENRMDPRKRQKLDLLVPICTTRVEHHLHLCSQTVFFHLVHMPSHTSH	93	Phobius	Cytoplasmic effector	2	no	-	-	-	-	0 hits found	-	-
M11_317	NODE_2_length_506741_cov_10.6122_ID_3_700	MFSSRMPRSASSLRRFASTVSQKSQSNTALAFTTLASIGLTGSYAYIYGNPVSANSPADNGLHSPHYPWPQDGALATYDHQSLRRGYQVYREVCSACHSLDRIAWRNLVGVTHTVDEAKAMCEEIEYEDGPDDNGEMFQRPGKLSDYMPRPYPNDEAARAGQSIALSHE	169	Phobius	Cytoplasmic effector	3	no	-	-	cl21467	Cytochrom_C superfamily	0 hits found	-	-
M11_318	NODE_2_length_506741_cov_10.6122_ID_3_705	MLLQSFLYIVVQCNAKRCDETENAQSRIKPRTFFENEVPESFVCLPRISSSNCSSLLSAHLVSGICTDPSRSLVLLPSWLFLLLCLLDQRQIVLLE	96	Phobius	Cytoplasmic effector	6	yes	-	-	-	-	0 hits found	-	-
M11_319	NODE_2_length_506741_cov_10.6122_ID_3_741	MVFSILIAALAAQVSGTPVDKRQAIAADGSATLAQRAAFFCPPGIDATLPLDQNREAGLRFCSNIDRWSPATLFSSNPLNVGSGNYRTAASRCAALCTGICQTFSVAPSTPGNATFGCNLYNATVPFRGNTNGGLFYARQNISGALPTTSTVTNIQTTTVCPAATQHPAAPVTTITAIGVVPSSFPVVFHPAGQAPVTVTDRNQVVTRTEVVTTTVTQTIGGAVTTVVQPVSKETSGPFIVFAGQVGSVQVVTIINNVVTVVVVQINGNINAPVTTVTTAAAPTGTATVNTFQCPAGIVGQYQDTTNPNTVFNLRFCSNTQRWSPADLFSSTPIGDASYAAAAQQCSERCNSTICQTFSVAPTTVGGRNFNCNLYNATNVFNGPTNGGLFYQRQAAAFA…	539	Phobius & SignalP	Apoplastic effector	19	yes	3; 3	PIGDSAVPVNFNC; PTTSTVTNIQTTT	-	-	0 hits found	-	-
M11_320	NODE_2_length_506741_cov_10.6122_ID_3_744	MIRHSWRESFRVLSNEQMLERTVWTRLETLPMKKKKKKKKNRLLRMRMKNYMATLRIWKKALSTTKPRLRQRSRSQKCWISLPSVLRMKRERQN	94	Phobius	Cytoplasmic effector	1	no	-	-	-	-	0 hits found	-	-
M11_321	NODE_2_length_506741_cov_10.6122_ID_3_746	MRRCTHVMSSNDSGGGMHRMKKRLTKILILAMPMSFAFSIRAEGPACLVVEFCSPSYSVGKVKRRPKYSIAVHCEVSSTALMNAIR	86	Phobius	Cytoplasmic effector	4	yes	-	-	-	-	0 hits found	-	-
M11_322	NODE_2_length_506741_cov_10.6122_ID_3_764	MCALSCWSSGLWRPCAGASHGLFLLGDYFATCCSIAPFEPGRGDEKEGQNQSLCLRYLNIQRRLFSRFLDFVQHERSLQDDVHR	84	Phobius	Cytoplasmic/apoplastic effector	6	yes	-	-	-	-	0 hits found	-	-
M11_323	NODE_2_length_506741_cov_10.6122_ID_3_781	MRVCVAFVISSLSATSTAIRHRQQRQRAKEDMPVFLYGQFVQDATEKHTLTLHQPHPPTRSSSQVDFASSQIPGLADQLRKSCHVYCQELAAPLVLEKEHVGRFCWEYTL	110	Phobius & SignalP	Cytoplasmic effector	4	yes	1	PLVLEKE	-	-	0 hits found	-	-
M11_324	NODE_2_length_506741_cov_10.6122_ID_3_784	MVISKWFLLPWRRWMIIWHFEHTLQITVSLLQILLSMEFSKRTVPLWARSRNPLTLISGAGSELSTPMRLSSQPPRPCRKRYLQMPRRLRRMRIRRTRKRVMQALRSAYRTPKMDMLLLDFLLSLLGTYTSDMPRQQC	138	Phobius	Cytoplasmic effector	2	no	-	-	-	-	0 hits found	-	-
M11_325	NODE_30_length_201983_cov_10.6368_ID_63_5	MAGSTTLFCVYAKASIYLSKSSSLVKLPKMADKPLEISMGTTNVACVSNKVSSSRAKLSISKKVIPEIYIPKRCKCIDSTVSLS	84	Phobius	Cytoplasmic effector	4	yes	-	-	-	-	0 hits found	-	-
M11_326	NODE_30_length_201983_cov_10.6368_ID_63_87	MLMCDRRCLFMVPLYSTGSSLPPSGRHGDKTRLLAAEPRFLKDELALVKSCLASVLESIELLARCCPFVGQGKAPELSILDPLPAVH	87	Phobius	Cytoplasmic effector	5	yes	-	-	-	-	0 hits found	-	-
M11_327	NODE_30_length_201983_cov_10.6368_ID_63_90	MPLIPFFSVCTHLTSPLPASGGGLQSTTRQTLTRFEAYLKATGVSTESHTIMNELERIKQYIGKIKSATVQQKRAASSLDKPAANRLIGHDLAGNAALDRERETRTADSNRRIQAKLADLSHGMPDIGKHTRFSNSAIMQDAQESLTPANTTSHDPSILSIIDDEDSPGLSDRPPEPSTTNKEGDSARHPNRLAKPGKLAASTTTTIPTMFEESRLEKKNRERRERKAAKKERQKATKAKQAAKMIG	247	Phobius	Cytoplasmic effector	1	no	-	-	pfam04000	Sas10_Utp3	0 hits found	-	-
M11_328	NODE_30_length_201983_cov_10.6368_ID_63_120	MLIATSMPRTFLRKAVRVIVRSKRQLLECLERIALLAPLASLVLLAGGPCPICRPVLPDAILGGTPESHKPNVLARHSSRRLGHEIIRDMLQM	93	Phobius	Cytoplasmic effector	3	no	-	-	-	-	0 hits found	-	-
M11_329	NODE_30_length_201983_cov_10.6368_ID_63_128	MRLALASIYISGYMLQEAASTPIPQLPQLNGLGQKDLSGITSSQMGLPKDSRQGRPNIDTNRLLGELGKGLKALLTGVGERISSRNPKTGSSIEKHTVMGGQGQGLLPKLNTSMEHSNLPPLGLGGIPTMV	131	Phobius & SignalP	Cytoplasmic effector	0	no	-	-	-	-	0 hits found	-	-
M11_330	NODE_30_length_201983_cov_10.6368_ID_63_179	MKKRRSSTTNRKFPNILSSLLIVQVGISCNITYTCGQGRAESRAWGKILGSRWGNVKRIRGTCNSNIMHNPRRHERGVHTPENAVEPLLRR	91	Phobius	Cytoplasmic effector	3	no	5	ITYTCGQGR	-	-	0 hits found	-	-
M11_331	NODE_30_length_201983_cov_10.6368_ID_63_197	MSTTIRCMLYHNWKRLLYSMSKKLTMAKHSVSSKYRSLLGRRAMQLHYSPRQKSVVMKKQLPHLPWKPRSLCLWLPLPNTQSNCLPSSNSNHTVNC	96	Phobius	Cytoplasmic effector	4	yes	-	-	-	-	0 hits found	-	-
M11_332	NODE_30_length_201983_cov_10.6368_ID_63_201	MGFMFLLSLGLRSIELANHGTNLVDLFCLSFPRCLVECLVKQFGIRRHIGATESVEQSRELAIVAAEFQMVQTVTGCTVDDRVVGKILTIVYQDCPDVDEGEQDDISIFV	110	Phobius	Cytoplasmic effector	5	yes	-	-	-	-	0 hits found	-	-
M11_333	NODE_30_length_201983_cov_10.6368_ID_63_210	MSPVLFAAGDCVVAGLPAVAASSAAVAALSIAPMMQMFVLVKVKMTTENMDALSATEFCERQGSNGTLPQDNTCLKWYNILTFNFQQRACFSAQIHLDMQVETR	104	Phobius	Cytoplasmic effector	4	yes	-	-	-	-	0 hits found	-	-
M11_334	NODE_30_length_201983_cov_10.6368_ID_63_215	MIRSSKGRVMCILCMILSMACTAVVPVLLRPVINRPTERISSWFVDPLPCIDACATVETDDGSGISDKRFSNVFFSASGLASAPRIDA	88	Phobius & SignalP	Cytoplasmic effector	5	yes	-	-	-	-	0 hits found	-	-
M11_335	NODE_30_length_201983_cov_10.6368_ID_63_223	MAPKAVIFVCGFVAGVAANAFPFRYSSTCMNPQPLSCHLTSNSSATSGVDTCCSSQPGGLQLVTQFWTTAGAPTKLPQNAWTVHGLWPDNCNGSYEQYCDVSRNYTDIDILNTLTRFGREDLIQEMNTYWINQGIHLTSHFGSVQKTESDST	152	Phobius & SignalP	Apoplastic effector	7	yes	-	-	cl00208	RNase_T2 superfamily	1 hits found	G4MS40_MGG_10510_Magnaporthe_oryzae	reduced_virulence
M11_336	NODE_30_length_201983_cov_10.6368_ID_63_229	MEASASLISILMYNLVQGCPTPERSLGNCLVVWRHDPFLNIFKECNTPARSQIDLRLPRYTELMPTTHMSAKVKLRLDPVTIYMRVCGF	89	Phobius	Cytoplasmic effector	4	yes	-	-	-	-	0 hits found	-	-
M11_337	NODE_30_length_201983_cov_10.6368_ID_63_281	MRRKRMMRCPSKKRTMRKRTMQKQQHKSSSMVTRRCSIDVRLSHFSQDYRVACLVVVIRTTFCLAGDVEVVQHGRGRFRRSLCK	84	Phobius	Cytoplasmic effector	5	yes	7	CSIDVRLSHFSQDY	-	-	0 hits found	-	-
M11_338	NODE_30_length_201983_cov_10.6368_ID_63_296	MVKPRGIPCRQYKTIKRAKACLSFFVSPLLLPLGFSSSRKGESSIGARAIGEICRRDISWTSPDVASSRTSASTEGFVLAALRLPVMKDRYPESSKQSFCSTLLFPATTFATNQEDAEQMLHSVSCSLPMRCTKRAGRESRECLLA	146	Phobius	Cytoplasmic effector	7	yes	-	-	-	-	0 hits found	-	-
M11_339	NODE_30_length_201983_cov_10.6368_ID_63_335	MLHRRLLLLSNVKTALCFLFAKKSFLESRQDSSQDEKMIEYNCHKARNKLLQILPHNFDSGFAFDSCSSITAQASSPIGTNSCA	84	Phobius	Cytoplasmic effector	4	yes	5	IEYNCHKAR	-	-	0 hits found	-	-
M11_340	NODE_31_length_194389_cov_10.8512_ID_65_5	MLLVQHLIGCSVALAAVHLISVGQSGLTFSPDSISTNVGDFLQFQFYAKNHSTRSLLLAHSTDDCRCGSKHFRRAVSTHGAGQCYCETRPILGVYANIGKCNNVANVYCHGKMLPCAAISPKHTDQRYTSPLVLLQ	136	Phobius & SignalP	Apoplastic effector	8	yes	-	-	-	-	1 hits found	G4NH41_MoPtep1_(MGG_03946)_Magnaporthe_oryzae	effector_(plant_avirulence_determinant)
M11_341	NODE_31_length_194389_cov_10.8512_ID_65_34	MLCGHRMRRVVCTAGSSRSVLAHILSARYSSAAASASLAREIELDGIEYVPARKSTGSASVDGLSSRTYRPFSDFLTDTFNRQHDYLRISITEKCNLRCTYCMPEDGVELQSEDKLLSSDEIVRLARTFVQEGVTKIRLTGGEPTVRKDIIDLVTRLGQLREFGLKELAMTSNGIALKRKLPTLVKAGLTHLNLSLDTLDPWRYQLMARRKGLETVLETIDLAIQLGIQPLKVNCVVIKGLNDGEINDFVEFTRTRPVEVRFIEYMPFDGNKWNKQKLLSYKDMLERIHDRYPTFNKVADHKNDTSKAWQVPGYLGKVGFITSMTNHFCGSCNRLRITTDGNLKVCLFGNTEVSLRDMMRSSEDDTELLQVIGAAVKRKKKQHAGITELETMKNRPMIL…	402	Phobius	Cytoplasmic effector	9	yes	1; 6; 7	ISITEKC; QSEDKLLSSDEIVRL; DTFNRQHDYLRISI	PLN02951	PLN02951	2 hits found	P30745_MoaA_Escherichia_coli	unaffected_pathogenicity
M11_342	NODE_31_length_194389_cov_10.8512_ID_65_38	MCTIQLLVLPLSLCSFVNADHGDTYRPSRLADGHLQVGVICSCIVLLLERLCHVCQILQHVLWKSVDFETDQETREMFSCLFEKLCVWCLLSQVIRRVTNG	101	Phobius & SignalP	Apoplastic effector	9	yes	-	-	-	-	0 hits found	-	-
M11_343	NODE_31_length_194389_cov_10.8512_ID_65_45	MAAKLSSNSTVCSLCPTILWTIRTGNAASTPGGPLAPERRLLYRAGCQSHRASGTKFKSRADIGESATSPGNLSTIYRCHLCLSLESSKVSACSDR	96	Phobius	Apoplastic effector	6	yes	-	-	-	-	0 hits found	-	-
M11_344	NODE_31_length_194389_cov_10.8512_ID_65_77	MPWHPKVCTVLYSISCLLDAFDGAAARRFNQSTKFGAVLDMVTDRCTTGCLLCFLSSAYPQYTFIFQLLITIDLASHYIHMYSTLNQGVTSHKKIPEDQHWLLRLYYGNNVRHLGKYNSARFLTILRLFSSCSVPSTNSSL	141	Phobius	Apoplastic effector	6	yes	-	-	COG0558	PgsA	1 hits found	L0AQG4_Pcs_Pseudomonas_syringae	reduced_virulence
M11_345	NODE_31_length_194389_cov_10.8512_ID_65_168	MRNLVLHDVLLILSQPMGLCRSVWDEEVGTDCDSNGQQTLDEEDPLPSLEIGLSVQLLQGVGEETTKGSCNRGGREEDGDSQGNLVSGIPCGEVVCDTREETTFRETEHDTGSQQIVKVFDKAQSNAADTPEKHDNWQPDLGSKSLEHQVGWNLDGSIGEEEACKCEIVLEIGKMEILRKTGDFGISDARPVSFSEFPRRSLYLLTLFGPRMT	213	Phobius & SignalP	Cytoplasmic effector	7	yes	-	-	-	-	0 hits found	-	-
M11_346	NODE_31_length_194389_cov_10.8512_ID_65_181	MLPIRRLHLIFPHPLHTVSSAQYKWLEPNRQQESPSEERLQESTSRLPTRLRESQLQRNLAVLRSLTDTSQVLSLSERFDDTRSRLNSSSASCLSRDLSEKLHRTSRPIFDSSHLPSVLFRRPSRHTWSHSLRTPTSALSTDDVSLSSQRTCNSPED	157	Phobius	Cytoplasmic effector	2	no	-	-	-	-	0 hits found	-	-
M11_347	NODE_31_length_194389_cov_10.8512_ID_65_203	MMAISSLASLTAERDRMVALSHERLEEFAFHVAQDLEWLRNYPQTHFLAGEQESPQIVNEGSNKIAVDVLKEVRMLSVAGGTN	83	Phobius	Cytoplasmic effector	0	no	-	-	-	-	0 hits found	-	-
M11_348	NODE_31_length_194389_cov_10.8512_ID_65_220	MKLCLNMFSVIRLPSKLLLYAFSALRCITKPLITTLTFCIPQPPVCDAPSITSGSLFLSDQVSLPLLDAVLPVQPRVSGHLYH	83	Phobius	Apoplastic effector	4	yes	-	-	-	-	0 hits found	-	-
M11_349	NODE_31_length_194389_cov_10.8512_ID_65_240	MFPRRKSKLSSHNVSFGNSRLVFSRRLRNRVARSRRRTLGPMTLALLFANLPNRKNLTIVWLQRPASMMRKVRMVMPLMLECMIVRR	87	Phobius	Cytoplasmic effector	1	no	-	-	-	-	0 hits found	-	-
M11_350	NODE_32_length_176161_cov_10.5712_ID_67_18	MWIFVSIVLAIDWICSCDDRTSGIKTCMDSSLRYRHSLLFHDFVYCHPVNVGHLVKFIDTNNAAVCQNHCTCFQSSFPGLFICGNSSSQTDTRRASSGCGNR	102	Phobius & SignalP	Apoplastic effector	9	yes	-	-	-	-	0 hits found	-	-
M11_351	NODE_32_length_176161_cov_10.5712_ID_67_69	MFINMLLCIIINPTHGLADLACMLLANLAKSDSIKSLLTYRKTPVENIRDTLAMNQLLDVYVQGHSKKYNQYANYDFLTNLFSDLTRFKEGRDYFLNKQEYDDLIPLQKLIVQTDIPSQLRRTGIASVIKNCCFDTSKHPLLLDESGLNLLEFLQAPLVGPDEDFKDDELDGIFESLQFTDKEREKDPFTITILLDALLLLCSTRHGRDHLRRRQTYPIVRQLHLQFGEDEEIGECCDKLVNILMRDDDPDIEDLDPIKVQEGLQADSAEEEEEDEEDGIMEV	283	Phobius & SignalP	Cytoplasmic effector	7	yes	-	-	pfam04063, pfam04064	DUF383, DUF384	0 hits found	-	-
M11_352	NODE_32_length_176161_cov_10.5712_ID_67_147	MAGRSDVSKCCFFIAYSSFFTARSVLSEKRATTVRTVERSNRKACSAKKQHNASQEKDFVDGASPRSRYTMDGDVMEPNQVKKTKLSLHGPIESALMGIGLLMF	104	Phobius	Cytoplasmic effector	3	no	-	-	-	-	0 hits found	-	-
M11_353	NODE_32_length_176161_cov_10.5712_ID_67_159	MPKSFSSSFGLAQAWTRFAMRSLQMESSAQTGRARPMPWVEPSLTASTMALPVRKPPVTKTFVCFSAGTMTSAKSRKKASRFCVESRLLKPRAS	94	Phobius	Cytoplasmic effector	2	no	-	-	-	-	0 hits found	-	-
M11_354	NODE_32_length_176161_cov_10.5712_ID_67_195	MHILLSVVSRLATLSSSQDDCQEDDCKDDDENHHETEHPIARISLVTLCLGQFGAGSLSIVSHIVDIGLNAINHVSLLGDDCPQVPEDFVDFSDAALYIPDLSLPLLDEALVEFNLSIVQNARRFRRLQLYSG	133	Phobius	Cytoplasmic effector	4	yes	-	-	-	-	0 hits found	-	-
M11_355	NODE_32_length_176161_cov_10.5712_ID_67_220	MSMSLRIARQSLRSIRCLSSTSALLARQAPSQDPAGVFHKNDFTAQDPYPLHGRTNPKTMVDEGSVAMGEDLVPHAPIDRSHEAIETKRARLLWQSRKRGILETDLLLSTFAARQLESMDMEQLILYDQMLDEPDWEIYYYATAKKQPPEKFRGTQLMADLVQHVKNEEKETRSMPSLKDQSANVRADRATDGIRTKQGKSSDSSSAGKPTTESQQDSPDGADTQKKEKKKKNQEELKEKVNSEDRDPAIIAS	253	Phobius	Cytoplasmic effector	1	no	-	-	pfam03937	Sdh5	0 hits found	-	-
M11_356	NODE_33_length_170518_cov_10.9153_ID_69_42	MKLIFLTLISSIASIPLERRQTLVDGVDTVVENIDPGLEPVLGSVTGVEQALGTAVPLVGDLLDFLDASGIGKRDIANSPTRTKRQTTIVDGVDTVLENVDPALGPVLDSVTGVEQALGTAVPLIGDLLDFLDASGIGK	139	Phobius & SignalP	Apoplastic effector	0	no	-	-	-	-	0 hits found	-	-
M11_357	NODE_33_length_170518_cov_10.9153_ID_69_80	MLPGVCVIIFPLPLPTPSSCVLDIREMSSGTDSAAKPSSSTERSDGSGQTAMSPELLTSRLYNLAEIVQKHSKLIMNQGEDIMRIDAAKMGISSSTGEPLGDSSELINEMAGELQTKLDELEERSIRRTANAHVSQDDDLIEWMPVAEEEFSEPPEMTLKEFESIESRKLLEMMTLYGLAQHEDGQPMPTEVEHIILFNEYARFLGLRIRKTRKTLELAK	220	Phobius	Cytoplasmic effector	2	no	-	-	cl06825	DUF3294 superfamily	0 hits found	-	-
M11_358	NODE_33_length_170518_cov_10.9153_ID_69_86	MRDTSASLAWLGLSNKVASTCCKVALATFPTMPGRCSKATGNFSAFARMSPDKTMLVDENSRGRICKTFKSISDDISERAESESMTSFNCSYLVSESTID	100	Phobius	Cytoplasmic effector	5	yes	-	-	-	-	0 hits found	-	-
M11_359	NODE_33_length_170518_cov_10.9153_ID_69_116	MYRFGLGFFQGVLCAEVSDKIWTCDTCERRIWQPYLIPVYLVLAYQDFPHHRTRCIHEVWHISRSPIASLFDNFLLHDHYDILLNEIIQNVQYAKGGPCD	100	Phobius	Apoplastic effector	5	yes	-	-	-	-	0 hits found	-	-
M11_360	NODE_33_length_170518_cov_10.9153_ID_69_122	MPIGAKNVALLFSAARSSTVNMRSAVHIISRKRPCTIDVSLPRRTVAYSVPGRMARTRAAPQIAPRHCATVSKAARNGVMTPTRAKPREIAGLKRPPETLKKIQALTTREKPKASAM	117	Phobius	Cytoplasmic effector	2	no	-	-	-	-	0 hits found	-	-
M11_361	NODE_33_length_170518_cov_10.9153_ID_69_164	MVCRLTSSNLLARFALCSSVFPIYADACVEATSNRDFLRFAEVLVCSESICKCGGGSKGCSVTSCLVGSMRPDISGKGSISQFVVQTVLLSNAAVIISFKKISSLGLSMSSTFSKALPT	119	Phobius & SignalP	Apoplastic effector	8	yes	-	-	-	-	0 hits found	-	-
M11_362	NODE_33_length_170518_cov_10.9153_ID_69_172	MQPISIIALAMTCFPAYANEPRWTLLGPIGAASPGAHEFNHHDALVEQNEQGEFIEGWRLSSMTCRYGERIDSLTATYENPNHRSKIYSAGSPGGSHGGSLTIKEEDPIVHVKSHRCTGQKGTGHVCGIKFYTKSGYALAQKGESYKIDSQTQVLTCGVDVVSMTDDLAFPPGKVLRFLAGSYTTEIESLNLYIGSSV	198	Phobius & SignalP	Cytoplasmic/apoplastic effector	5	yes	7	CRYGERIDSLTATY	-	-	0 hits found	-	-
M11_363	NODE_33_length_170518_cov_10.9153_ID_69_189	MLLSSLRTWLLGSVVSVQAMRYTKAFEPWNFNTNQTAVDVLDYSGDWPNHTYTPSPDNWRFPVYTIILDKWLNGNPNNDDANATVYEFDFYETGLRNGGDIQGVLDSLDYLEGMGVKVNDLHANCLGEADSY	132	Phobius & SignalP	Apoplastic effector	1	no	-	-	cl38930	AmyAc_family superfamily	4 hits found	Q4WRQ8_AGS3_Aspergillus_fumigatus	reduced_virulence
M11_364	NODE_33_length_170518_cov_10.9153_ID_69_206	MSFTEIDIIKFVLLLLLLLPRLTVDLFSSPAILRLRQRQDFVPRTPEPAFDLINLDALYLLDCSKVARLQQFVQRVSPKDLSNHGIHKGTQTQKRVPFAWKL	102	Phobius & SignalP	Cytoplasmic effector	1	no	-	-	-	-	0 hits found	-	-
M11_365	NODE_33_length_170518_cov_10.9153_ID_69_250	MHALLSIMLTVSPGCRCLHFYRHICLQSDEQHFVESFPCQSIQKGNRHDKQGPKRSLCQGKSSLGGNLRTWTRWLILLKGLDRSGGGV	88	Phobius & SignalP	Cytoplasmic effector	5	yes	-	-	-	-	0 hits found	-	-
M11_366	NODE_34_length_157923_cov_11.7896_ID_71_43	MILDHPMTISVLEMLLMLLRLTEFVMAREAPEASLVRCRYTVYCKIDLRKTDETAVMLSPLSDQGEKVYLTILPTKGTFQDHHKSTHRYNHWYLDFMSSSQRMIAFEVNVKYDPIYDQTIRGQLLGYRDRKVGLYHHQWTADWYTVKLIWMIGVNATSYDWEECDLPQPFKHRKDATCIVTT	182	Phobius & SignalP	Cytoplasmic effector	4	yes	3	PTKGTFQDHHKST	-	-	0 hits found	-	-
M11_367	NODE_34_length_157923_cov_11.7896_ID_71_50	MESNHSTSTRMSGSVSSMRKVMKTWLMRLKNSRKRRRMSSNMSKNLMLRRKMTCLTLKIGGTMKSRVVVMEDRILPRIPSPSRTLTTRSQAPRNERPWRQQPPRTRERDRSMSRLSMRQSRVCHRANLRSSHLSRAISQRLLPVTMRVLPALAAFIQWVIHVFPSVVLESSTSRSCCR	178	Phobius	Cytoplasmic effector	4	yes	-	-	-	-	0 hits found	-	-
M11_368	NODE_34_length_157923_cov_11.7896_ID_71_52	MSLMARNCSTNSFVHLVLPRISMSRPSAGAASTGATNECLSSSDSPLFALTHERSTSSISSSLNSGRGGISGPFLHNTARVTKERHKRTVIMGLVKREHNLCIDVAFSGQKEADKLHEHKS	121	Phobius	Cytoplasmic effector	3	no	-	-	-	-	0 hits found	-	-
M11_369	NODE_34_length_157923_cov_11.7896_ID_71_59	MYLNFFFITLIALAKHLHGYNIPSPARYSTRFQGPITRLSPDAPHPQPYTYIHKLYGATNVATCCDHAFSSIPHEQYGGEAINGACIPGLNEFYVYCRKFTSFNGPNRPYVNYGLTCSCPGGSVCRQPDPKIPQAHCEETKQQLYIDNMQLKSTKTYAEPQGSVEAALATRKNVDLLLTDHNVDVWILATCIQTTVDKDEWFTGAGSVPGRQNNVMTLGIKDTHHPEQLYSDFTTNERNWGSWKLRRVDWNPATMVCVVTGGYAANIVMKIQYFSVQKGSLFSEPDVALHARRGFEGMYPGSEVSNLTTEILASEEDHFNGSLW	324	Phobius & SignalP	Apoplastic effector	10	yes	-	-	cl00120	PP2Cc superfamily	0 hits found	-	-
M11_370	NODE_34_length_157923_cov_11.7896_ID_71_109	MPLPRLLGLLSFLKRPPPQEFCSPLDWKTAQSRFTLQVSLNKRLSRKSFLCTRVMPPSPASDSGIGRLHNWARLLRLPFVVKTVLCESLNLNCEKVFLSSFAQK	104	Phobius	Cytoplasmic effector	4	yes	-	-	-	-	0 hits found	-	-
M11_371	NODE_34_length_157923_cov_11.7896_ID_71_131	MWKGCYIAILLTWQAVSGIKNDNPWDQYILAPVNRTILPSGIHQTSNQSGTALRDTTLSGPGSSVTFDFGKIVAGVLTINYGAESSCNRGTCDSTGLPYKVCNSAPCEALGIGFTESELYIGVASDDSTLFGFHDGVLYAPILSGQPYTLPSQYSRGSFRYVTLSLGPDVATSTTVQIAGISVEFDAEPSVSAAQLRNYTGHFYSSDDLLNKIWYAGVYTGQICTVGAGTGVNHSWALTGGGWGQGELATGLVESDEYLADGGKRDRNPWSGDLESTLLVELMARNYDNLKSGRNALTAMLSVQNNVTGYFPYAGSALANILLQYGAVRK	330	Phobius & SignalP	Apoplastic effector	6	yes	-	-	-	-	0 hits found	-	-
M11_372	NODE_34_length_157923_cov_11.7896_ID_71_199	MPRTWLMLSSLASSWDMEVTSGREFFCYSVCSVLTHKYRYQPAPKDHPWRSMFYKGSQAQGGNAMTPHMSGTSLDAQVRYAAGTKTILDNFFNGKAQKPSDIIVENGEYASKAYGERAKLADKVKNFTAYETQK	134	Phobius & SignalP	Cytoplasmic effector	2	no	-	-	cl21454	NADB_Rossmann superfamily	0 hits found	-	-
M11_373	NODE_34_length_157923_cov_11.7896_ID_71_200	MSRTLGLIAGLTVPAGLYYISVLHLQGTTNHISQALHEQSLRLEDPTKSPPVIFEPRDHDSFAARVRQGWNGGIERGVRVIQETDWEATAKTTATAISNLARAGWTKLEPKVEEGREKLSDLSESTKDGALHAGEAVGSAIHDGRIRAEQLAHEANLKSRQLAHDASVEAQRLSRVARDDAIEAKEILKDAERRAEIEYEKRKVQAKQKSAELGEETKRQAQEAKEAVQAASSVISSKLHDMKETASAMLSQTRESAAQAKDSIKHATHETERKAEASLLSAQLRASEAWILAQDRYDQLLTESERASSMKFKELEETFGGRRIGFSRVDDPTTAAKNVADAEKYNMKKAAEPSPVKLERRQSMQVAELLETAADF	376	Phobius	Cytoplasmic effector	0	no	6	LEPKVEEGREKLSDL	cl29770, cl25287, cl31754	PRK00409 superfamily, AIM5 superfamily, PTZ00121 superfamily	0 hits found	-	-
M11_374	NODE_34_length_157923_cov_11.7896_ID_71_220	MQRLCSLLTRPMITVLLCRSFVTRAVLCKNGPEIPPLPELREEDIEEVDLSCVRANNGESDDDRHSFVAPVLAAPADGLLMLIRGRTRWTKELVEQFLAINDMTDEPHSQQDLCRRSVEASSHRSRDKVSSNAFSSTESHHWQETAQGEAG	151	Phobius	Cytoplasmic effector	5	yes	-	-	-	-	1 hits found	Q70M91_PilQ_Neisseria_meningitidis	reduced_virulence
M11_375	NODE_34_length_157923_cov_11.7896_ID_71_226	MRNAKLITIVSLISLPYACQAGNICPGGSKHGKGQSCSSDNDGKHGSLGSSDLGPPTPPEGVKVYPANTIDECCHEYFAALRTATPPRPATGIATQGWCLHMLEGTGSSYSTLCQRVDQKRQDLVECACKDSKICETVFEGPNTEASDHRTPSHVQCVDPTRPRKHTEEIVVDKSEGVSEISGEIQMAGHRSGLGAEIKQLGQATCSGENLKSHRAYDGGQNTHTRRKNTITMYEEVNDRYGYPWTRIIGTDEHKGFGVWATFELSRRKRRIICHMAGGYAARLVMGAIYFNQRTRLQRRDTIYYDNLIEDTLRNTSAEMIRVYSHRHHPAGVLSSGYYKQAQIRRS	347	Phobius & SignalP	Cytoplasmic effector	13	yes	2; 4	CCHEYFAALRTAT; YDGGQNTHTRRKNTIT	-	-	0 hits found	-	-
M11_376	NODE_34_length_157923_cov_11.7896_ID_71_230	MTVTTLLQAALPLISFTVVYAGNCHSGRCGKITHGVFKPLYRGPYIPRYHTTFIAANGPDCCFRYADDMYSGGLYRPLAKMIEGECSITQPSQFDVDCQLLGSSHRPRGHQSRRITCLCPEATSCITQTNGLTQKTRPQCVRQGPAEVTRISSAVKGKGKMDQYASVDQASTSYGGTQKALISCRTTREHDDDAYNGGQNTRTKRKNSITIKSYVNGVFHHVVSDAHFGYGVWAITNLVAHRIRYLCLVEGSYPARIYMEAVPFIQGRMSEKETSIPSTAHGGSTIDDIVKPIQPITGTAGYHVKTS	307	Phobius & SignalP	Apoplastic effector	12	yes	3; 5; 5	PITGTAGYHVKTS; IRYLCLVEG; FDVDCQLLG	-	-	0 hits found	-	-
M11_377	NODE_34_length_157923_cov_11.7896_ID_71_248	MPISTVRAFARLLLLPLSPACHFAQEFPPETDLMHVESDAADNRFALQLGFTPHLAHVFATIHFSPFLTRIGIEKSDRRPTYFHR	85	Phobius	Cytoplasmic effector	1	no	-	-	-	-	0 hits found	-	-
M11_378	NODE_35_length_156776_cov_9.91985_ID_73_47	MLLSVLVVSCNPNCANVASRHCYQVESLEDFSGEQFLATAQSPILSWCPWHDDVNLLPSWPSPRPSCKVEDCLMITSTDITFC	83	Phobius	Apoplastic effector	7	yes	-	-	-	-	0 hits found	-	-
M11_379	NODE_35_length_156776_cov_9.91985_ID_73_81	MSAPNDVAALLASITAGLQQPQGGGQNSLPVVPPVPSHTQAYPLPSSSGAIDLSQIRPTNSGNLSLDARYDEYRRPPPDPYARPDPYTDPYSNRRVYDERERSRDPYAAARYDDPYDRDPRRMSAPRYSRDRSYSPPRRAVSAVDTGEKQTDPMMIDQGYVGLIIGKGGDSLRRVENTSGAKIQFLPESATPRGERLCNLIGTRRQTDHARRLIDEIVDENIALKGPIPGAKHQLRMSKRVEPHYDNTRLLQEAGTPDRTTMIMVPDKTVGLIIGRGGDNIKDLQAKSKAKINIVPADQSVNGQRPINLIGDREQMEEAKRLIFQIVADDEAGIPVSRKPAPEALGPGSRQEILQVPQDAVGMIIGKGGENVRDMQAVSTCGIKVSSQNNLEFREITLT…	482	Phobius	Cytoplasmic effector	3	no	-	-	cl00098, cl00098, cl00098	KH-I superfamily, KH-I superfamily, KH-I superfamily	0 hits found	-	-
M11_380	NODE_35_length_156776_cov_9.91985_ID_73_88	MTVKDCLILICLSKLSRPKKGSACPRLNVSNLVVSLSSPKLLNSVLQRCCVSPSEGSKQSMSASRRSVQCTSGKPQRRSLAITFKMLSAFSTSAGKADCIDLDIACMSSLPSS	113	Phobius	Cytoplasmic effector	8	yes	-	-	-	-	0 hits found	-	-
M11_381	NODE_35_length_156776_cov_9.91985_ID_73_113	MLRRHLPSALCIARQSFTRSVVDSALLPTLTRDASDAGEIDDILDFFDGAEALREQGKNVVAGLDLIQPQKLSEHEPNLKLRRDRVNKHFEQFGSVTSTNNTPRMQLYSPSAIQDINIEALAAAQAHLGHSTALWNPLTQPFIFGVRNGIHILNLDITLSHLRRAAEVIKGVAKNDGNILFVGTRDGQKRAIIEASKRAEAYHVFDRWIPGTITNGKQVVGKGKVRNLLTKHKRNSNPPEFTSTLPNSVVPDLVVVLNPLENRILLKECAKGRVPTIGIIDSDADPRWVTYSIPANDDSIRCASLVAGVLSRSAADGRAESAIPDWEQIDI	331	Phobius	Cytoplasmic effector	3	no	-	-	pfam00318	Ribosomal_S2	0 hits found	-	-
M11_382	NODE_35_length_156776_cov_9.91985_ID_73_169	MKLTSALCLLFGGSNALAISAEDHVLTEVDQIRHDIIDARNAAVSAELYSHALSQDDSSEEYLDLAQGQHAFDLSGIATMDHPHHDPHDRPDHGRRPHPPGKGPDKRPPHHENPHDQRDKSIYEFIAESQYFSTLHDIIKGDKHAVAELNKTSANLTLFAPTNRALEKYAKHSPSVEYLRKILLYHLLPEVFPAGAVLKSKTLETLYVEDDLQQKQRLAVDINLRGLTLNYYARVIYIDIFTNNGVVHAIDNLLFPPPKIYDIAEVLPSTFSTFINAAWKTGLVQALNETEHSTIFAPSNFGFAKLGPRINAYLFSTRGQPTLTKLLKYHIVPDVLFYSDAVFDKSKKKKEESDAEGLVKHYEFDTLVEGESINVDVGEWGRFKTIVFNGRTLRISDIP…	492	Phobius & SignalP	Cytoplasmic effector	2	no	-	-	pfam02469, pfam02469	Fasciclin, Fasciclin	1 hits found	G5EHM3_MoFLP1_Magnaporthe_oryzae	reduced_virulence
M11_383	NODE_35_length_156776_cov_9.91985_ID_73_185	MPRRKFPKDLLCAFRMMSSGHQSSAQAHRPLTMHCCLLYAAVLVNFTSPKICITVQQAKKFQISGGSARRHAEHEMWSSNHALLRALRWSCNCETVISLIRESS	104	Phobius	Cytoplasmic effector	6	yes	-	-	-	-	0 hits found	-	-
M11_384	NODE_36_length_149236_cov_10.5626_ID_75_5	MMQISTLLSCLIFAAVRARATKPDSLSEGSIQWREFHPIACGQDAWRRNDLIDAIKSAKVLSRNKETRMKSKHGLSELWTLEIETVLVKVWIGRSSNRAISTVEFNTLMGSESSNVSHSSLNAHQVNSGRTTVLHMGFKARIPSNFNHHGGHQPWNMIRPDRIQSLFCSRTFHKYNHSQV	180	Phobius & SignalP	Cytoplasmic effector	3	no	-	-	-	-	0 hits found	-	-
M11_385	NODE_36_length_149236_cov_10.5626_ID_75_65	MDRSFRMPRRRSRKRASSVSSIMPTTRQTADVYKSSTFSTNVSRPKIVARRVTIVCLSKFTLNRMSPVPPRLPCRYPGQSPKWGTRRKTDARP	93	Phobius	Cytoplasmic effector	2	no	-	-	-	-	0 hits found	-	-
M11_386	NODE_36_length_149236_cov_10.5626_ID_75_66	MNMLSTFCRLRINIKMKSMLWASSTTRVCRSRRNRHTRDRGPMSRDCRGWSRMVAKKHHLGGQILRDQTTESRSSIKRQKTMRKIIALSWRS	92	Phobius	Cytoplasmic effector	3	no	-	-	-	-	0 hits found	-	-
M11_387	NODE_36_length_149236_cov_10.5626_ID_75_82	MMMFCSKRGRMSTSELVRAFLIISCREMCLSPLVKSVSGIVKRSDVKASCLPVGNSNVREVCCCCCWWVWRLLRAASETCKIPSLNSSTTLVRSAVRKEFVRPSGKLSTASLPVSNAPFFFTAKWGGMSTCRSSKLFCTRSFKAAPA	147	Phobius	Cytoplasmic effector	12	yes	-	-	-	-	0 hits found	-	-
M11_388	NODE_36_length_149236_cov_10.5626_ID_75_92	MFAMAAEAMLMVLSGSRKMLGSAGMRSVHRTFASALSMLLLLSTVIIKPNKRISRSANSRLDFLCSAISVSIVRKVRSEVSCIISGITSSDSGICSVKCLNKSSIS	106	Phobius	Cytoplasmic effector	4	yes	-	-	-	-	0 hits found	-	-
M11_389	NODE_36_length_149236_cov_10.5626_ID_75_93	MLIAALTMFLIIAVISFPRKLDRSAIVVSSSPVLMLPNDRVPPKNLGVDMTEFVELLAESRRMSPHKDRSSRHCRSSITLSGAVIISSPFVVRIASMSIRYNSS	104	Phobius & SignalP	Cytoplasmic effector	1	no	-	-	-	-	0 hits found	-	-
M11_390	NODE_36_length_149236_cov_10.5626_ID_75_161	MRTLRRLIQARTAIRCRPIISRRRARLIVLGRSLHCTRDIKAARMMSSKSQSKKFGKPSRPVKQHRNTGDKKMSRSRSKMNMNMSLTILSRLISSWMSSRKDPTLSRF	108	Phobius	Cytoplasmic effector	2	no	-	-	-	-	0 hits found	-	-
M11_391	NODE_36_length_149236_cov_10.5626_ID_75_169	MIFTFARCFSLLLLLATCVLAGSDYYVTLGLKKADKPTDREIKKAYRTLSKKYHPDRNPGNERAKDTFVRVAEAYEILIDKKKRATYDKYGEEGLKREAGGGGAGHHDPFDIFSQFFGGGGSRGHQQRRGPNLESVIEVDLEQIYTGSEFNIQVEKQIVCEECQGSGSDPAHELTTCDVCQGQGMRIVRHQIAPGMFQQMQMQCDACHGQGRIITHGCTKCHGQKVMRATESYTVQVPAGFPRGKTVVFEGEAEESPDIETGDLILQIREQAKNAKGWRRLDCNLYRTEVISLRDALAGDFTRQITRLDGSILTIHRPAGQVTQPGEVQVLEDEGMPAWDDELGHAASSRGKAFIEWTLILPSYNPSSTLGRELLQLLSRARDKDEL	387	Phobius & SignalP	Cytoplasmic effector	11	yes	-	-	COG0484	DnaJ	12 hits found	J4UPL6_Mas5_Beauveria_bassiana	loss_of_pathogenicity
M11_392	NODE_36_length_149236_cov_10.5626_ID_75_177	MQLVGGLFCCGLLRRRRGDRSGRHGMSWMGKSGGQPEGKVLDFGPLASSCEGRIPRKTAGGLIGREGNTSFAQNAHNISNRTALSERPPEDCGEARVPCSCSLLLRPCSYESGDYHACNSKQSFNLHATGEFVCFLDSSPTARRTS	146	Phobius	Cytoplasmic effector	9	yes	-	-	-	-	0 hits found	-	-
M11_393	NODE_37_length_149132_cov_10.4116_ID_77_11	MLRKAIWASCLTNSFNPIALTCPPICCKSFFSNSIASSFALPKNDLGLSAYCRSQLLAASEKVVSCFASNSIRRFCGLGNVEVAKIDRYCSWLVFRNCRDGTLISSLISLIVKEACNGPRRPTILTCLILLLLNCSRA	138	Phobius	Apoplastic effector	12	yes	1	LIVKEAC	-	-	0 hits found	-	-
M11_394	NODE_37_length_149132_cov_10.4116_ID_77_78	MIYRLASRSVARQVLAFGTVSLATYSLARPVYLDGPLDKLKETAGDIKDKVKSVSPLKPESPAGIPGARTSHNPSTSMNHGQTAGESDFDQADPLVSAQKKRQKGSNNETDNDAKKGTAKLGGGTGAKISSGHSKDGEGKRVPNHDDIKPSSKPEKSASDKRPSSPTGDAARKASTGAGAGLTSAVSSGMEQKEQEASKEEAFNEETGEINWDCPCLGGMAHGPCGEDFKSAFSCFVYSKEDPKGSECLDKFKAMQACFAEHKEIYGDLAADSETPEGKIVE	282	Phobius	Cytoplasmic effector	6	yes	-	-	pfam06747	CHCH	0 hits found	-	-
M11_395	NODE_37_length_149132_cov_10.4116_ID_77_79	MKRPVRSTGIVLAWAAWLMDRVERISSRHSHALSTPRKIQKVQSVWTSSRQCKHVSLNTRRSMVISQLIQRLLKERLSNKIHWKYKRYDCMWV	93	Phobius	Cytoplasmic effector	2	no	-	-	-	-	0 hits found	-	-
M11_396	NODE_37_length_149132_cov_10.4116_ID_77_103	MPHALVQLAVPFTFCVRRKDFGFFSLTSSCKTCRSCARCKKVSALTFLTPRISKSRAFLLRFAAEFAGTDLSRFSCSFTAFLQVRNRSSTASLTLA	96	Phobius	Apoplastic effector	6	yes	-	-	-	-	0 hits found	-	-
M11_397	NODE_37_length_149132_cov_10.4116_ID_77_132	MTLCLAFFSLHFLDFSMVRLCLPQVSCRIGHLIRGLCKSMTNAKRTSDDSHPILCQCTRLVGTDRGCNSHGLAGLEDAHEIVVLQHPRRRESEGEGDSKRQTFGNGNDHDCDGDDEEIEELLTLLRWSAVIGPQTDEILNEGNNEEEQSSCSSKLRDGRRNDIKFCLEGCIFCLGL	176	Phobius	Cytoplasmic effector	12	yes	-	-	-	-	0 hits found	-	-
M11_398	NODE_37_length_149132_cov_10.4116_ID_77_150	MSNFRFEGVTKTLTVISPLILLQAERYDTSDQCGVSRHQDHRVPSGKPRLWSSFQPPRDQRPGDVGNPRTLPEIEGMRRGHHDNVTCPTTLDDTDRPRVT	100	Phobius	Cytoplasmic effector	2	no	-	-	-	-	0 hits found	-	-
M11_399	NODE_37_length_149132_cov_10.4116_ID_77_152	MRKNIKVNLVCAQLGFTMLVYAVERHATAEGLLQLCIWMLGKCSKRVRNGSDWFRQEGSQGLSMIGMIRSLRDASRRKVLFDSLKLVRQPQTLFMTNRRLQSSQVLGFLVTDVV	114	Phobius	Cytoplasmic effector	3	no	-	-	-	-	0 hits found	-	-
M11_400	NODE_37_length_149132_cov_10.4116_ID_77_173	MLWLAGCTIILVCIELDGRDAESLLRCGKCFRHSVTFASPCLILRSWRRSDTKRPKPRMIKLRSGNRSCRKLKTLVARLRITI	83	Phobius & SignalP	Cytoplasmic effector	6	yes	-	-	-	-	0 hits found	-	-
M11_401	NODE_37_length_149132_cov_10.4116_ID_77_194	MLFPFLHRLLVVLGDTEGFDSSIRCHRADICDRSCCPSSHGSSLYIIIQLQIWTCISGHHRFHQCDIGHIYADPVLRCGTPRYSSIQAALEVHW	94	Phobius	Apoplastic effector	7	yes	-	-	-	-	0 hits found	-	-
M11_402	NODE_37_length_149132_cov_10.4116_ID_77_232	MRLRLLHVQSYKKFLQLLQYLFRPAWPACEGLSSLNSKCPQSRDLRSKRYRLVLEDSRYTIEILHVLPQDIHRAMDRSMRLFQPC	85	Phobius	Cytoplasmic effector	3	no	5	LNSKCPQSR	-	-	0 hits found	-	-
M11_403	NODE_38_length_148541_cov_10.481_ID_79_29	MGACLSCCSLGASTDDDYQHHQTERTPLLQDPTAILQQPRPEPTPEDQQRDQEALARIVDRTAENLIDIQSTFDHRNVEIQTDKAENIAQLKYLVERLQSHIKTRKDEPNRSRTESGATAQSSDLEATTASASATGKSETANDEGAPVDRASKESKEIAQTAVEIKHVGEIVVKLSWT	178	Phobius	Cytoplasmic effector	3	no	-	-	cl21272	LAMTOR superfamily	0 hits found	-	-
M11_404	NODE_38_length_148541_cov_10.481_ID_79_57	MMSKKMLMSAFGGAGFASNMFSPFCPFSVLCSIDFVRSNLPEYNEQATCLVENPPSTLECGMPADYSVYDERTPSRGTRPGNRIRDETVLSRYRSRSDR	99	Phobius	Cytoplasmic effector	4	yes	-	-	-	-	0 hits found	-	-
M11_405	NODE_38_length_148541_cov_10.481_ID_79_115	MFHLPSIQSFVFCCIAIICFTFTVQAAPASSPTVSARASVATQPLKATEGCVYKAIKFDRPSTIEQGSKSNENSVEKPLDVKDFHLPPEIQLPLDPSLLSVSKFFSEQTQDIHRAKGYGEDLTIPNGSPARFEAVISLAQNLSSFADTHDFTYWLAHGTLLGQMWNEKMLSIDNDLDIQTTFASLHAMLPHHNQTFNGRYTLLINPWFVHRASRNVQRNQYDRHAIDWTNNQRTMIQYTRESNVIDARFVDMHTGVFADITVLSAEEADDIFVDREWARERATDKQRVHDKSVHAYDFKAISPLRSCEFEGRSMWCPNKKEDVLVQEYPGAKDPHYHEFRYSYAEKKFKKLECTKLAEMYTNPTEDNCDAACREIVKHERVITWDPKAAKNECLMTIRY…	433	Phobius & SignalP	Cytoplasmic effector	10	yes	-	-	cl01378	LicD superfamily	0 hits found	-	-
M11_406	NODE_38_length_148541_cov_10.481_ID_79_143	MMHLTRLQTANQKMWISIHFLMSSLFSQKNQRPELSHRLFSQRNQRLGLIHFLMRSLFSQKNQRPELSHRLFSQRNQRLEPAQRLRQSRTQKRFQLETQVRRLRLLDQFHLQLQLPLL	118	Phobius	Cytoplasmic effector	0	no	-	-	-	-	0 hits found	-	-
M11_407	NODE_38_length_148541_cov_10.481_ID_79_177	MNYLHHMLDLPLNRVTLSLAALSLRMSPAHSMDLCVVTCRGMKPLYDFMKTQKNRSCPTVSFCTSCCDRSADVHSLGCWSDIHFNAGLGETKQHTRQLLFHVQSTDA	107	Phobius	Cytoplasmic effector	7	yes	-	-	-	-	0 hits found	-	-
M11_408	NODE_39_length_145346_cov_10.5329_ID_81_12	MIATLLLISHTLLHFQPARASRSHFYPLATRSRAESSVNQIAYVKPSIMQPSRVLELVQPEFDKGTYQEEEDGRSKRLSSLSCLYMLHGQGPECKPC	97	Phobius	Cytoplasmic effector	3	no	-	-	-	-	0 hits found	-	-
M11_409	NODE_39_length_145346_cov_10.5329_ID_81_93	MIRMRRSSSIAFTPKSLRSHRFKHSTTSRCNFAVLYVVCMILLAGLTPKKRAKKLCFTCSGSGLKDEGCGKGGDVYSGCVSFVRIFIRGGGGASRRAARPGFLLTGCPGGLSCWSCVVPKTFVVADGGAVGACRSARSTDIFRPNQFLLT	150	Phobius	Apoplastic effector	10	yes	-	-	-	-	0 hits found	-	-
M11_410	NODE_39_length_145346_cov_10.5329_ID_81_100	MGLGTVPLGLVHTARRKRHCRSVQVRMEISATVRYPVILRANVASGSSTCLHIDHCLGLRRAADNRLHSCQQDRRRCWSDLVGCCLPLHTGERTWGILLLRHRQVVAVAVAVVVQPVAAGVCQIRRVAIAEGEGAERCRSRREETHSLASDCCWPTSVGSCSFATGACCHRAKADATDSAGSGMAPDLNSVSWHSLASIPCCCSCCTEVRLAHSAGCTHAKPGRRLQERRHHRFHLHRCLAEILTSCCGTALTSYCRSCPRRC	263	Phobius	Apoplastic effector	26	yes	-	-	-	-	0 hits found	-	-
M11_411	NODE_39_length_145346_cov_10.5329_ID_81_104	MTLICLLLFQTNISFDHLHPVASIADHAYPARHSRDQTALKRLHELFPVRSEQNILPIITCKVKASLDRLPLLTYRTVNTPLWDN	85	Phobius	Cytoplasmic effector	2	no	-	-	-	-	0 hits found	-	-
M11_412	NODE_39_length_145346_cov_10.5329_ID_81_116	MEKKNPRIFLIPSLFLGSNDLCNISNDPSHQFLPRKNKKSRQDSSQCKRLTEGTMMTMSRMMTPPKRHILALKSFHHICFLTLFAPRRNPCAETAKLSVLSCRVSNRSPRSATLLMFSLMMPTVSSICA	129	Phobius	Cytoplasmic effector	6	yes	1	PTVSSIC	-	-	0 hits found	-	-
M11_413	NODE_39_length_145346_cov_10.5329_ID_81_121	MIQYLCLPYSIVLLFHFRVCQSLVRQDPANFAMAAMVKRDINKKGHEESEFPSVCENCLGPNPFIRMLKQEAGAECKICSRPFTVFRWPLQGQAKYQKTAICNTCCRIRNCCSLCMLDLQFGLPIQVRDAALKLVKQGPSSEINREYYAQNQTGKHQDGEVPAEYGKAESAARDLLKRLARSEPYRRKQQAMEDEKGTNSTLRIKDAGPVRSAAQSRPSVSDIMPPKDTSITSLFIMGIEDDLPEHALRQFFAKYGQIKSLVCSHRSRCAFVNYTSRAAAEAASEACQGEALIRGCPLRIQWGKPRALGGGYKAEQRNAEIARLALEKPSRIAIEGHGDHAGGEIHISRPPAETSTIYNSMRDDDE	366	Phobius & SignalP	Cytoplasmic effector	16	yes	3	PYSIVLLFHFRVC	cl17169	RRM_SF superfamily	1 hits found	Q4WK03_PAB1_Aspergillus_fumigatus	lethal
M11_414	NODE_39_length_145346_cov_10.5329_ID_81_131	MMKRLSRKTLSLVTLLRRGCGAFACTQEYNLRLCSQSASMMTDMKSLILACQSSGIAPQEPIRSGPTMFKVQTLLVSDSVRQSSVSLHCDAIHA	94	Phobius	Cytoplasmic effector	5	yes	-	-	-	-	0 hits found	-	-
M11_415	NODE_39_length_145346_cov_10.5329_ID_81_174	MMNIAKPILHVVFVLPSCTLRHSSAISPPVRCRRTYCALRCNVKPSDCTKPVTSPIQMPSASSRGMACSPSSPGGMRNYLRRSPVQMRLWLADQQCRVRSSQRTLHSHSSSDKDAERRRGTREVE	125	Phobius & SignalP	Cytoplasmic effector	7	yes	-	-	-	-	0 hits found	-	-
M11_416	NODE_39_length_145346_cov_10.5329_ID_81_186	MLALALPLPLNATSKCSNHLDATLTRDQEWRQEIQPTSSRSCIHVLHMPLNQARILHVCRSRARTPREIASDRVSEISQMTESRAREQGGKHQSLSTLWSRMTEMQPG	108	Phobius	Cytoplasmic effector	3	no	-	-	-	-	0 hits found	-	-
M11_417	NODE_39_length_145346_cov_10.5329_ID_81_195	MRMLLGTLPDLRVLCSTTESTSSGTASEMSMRLQASLAHSVVALQLHLPRVFPWAHDHTRPMQGDRHLELRLQQKVLVSLGATQRAPSQQR	91	Phobius	Cytoplasmic effector	1	no	-	-	-	-	0 hits found	-	-
M11_418	NODE_39_length_145346_cov_10.5329_ID_81_218	MPAKLFFTSACVAVGLGIGRSCTNCSTSRPPVRAIRMAFIVLDIPIDAGIIPSCKFDNLASSQFVTINTSPNPMRSSRKSKPFLSKQFVEPESGCFIGNVACSFMFLSGTGCRKSYDTGLIILYSSDVNLQ	131	Phobius & SignalP	Apoplastic effector	7	yes	-	-	-	-	0 hits found	-	-
M11_419	NODE_39_length_145346_cov_10.5329_ID_81_225	MEMGMSILPGANILILLTETVADFLDIYDSHWSLFCSTSSLDSRDEAQHHSDEESQEVEKESRRRAIPRRGGRQYQSIHPSRSSLERFGVYAGDGAHHCHTGSLQRLSL	109	Phobius	Cytoplasmic effector	2	no	-	-	-	-	0 hits found	-	-
M11_420	NODE_39_length_145346_cov_10.5329_ID_81_226	MILIGACFVAQVVLIPETKHNTILMKRAKKLRKSRGDERYHAEGEDNINPFILVGHLLRDSAYMLVTEPIIATLGLYNAYLCKIILVVFSSALDIAN	97	Phobius	Cytoplasmic effector	2	no	-	-	-	-	4 hits found	P28873_CaMDR1_Candida_albicans	reduced_virulence
M11_421	NODE_3_length_442766_cov_10.2996_ID_5_8	MAGFFSLSLAMSTSLFFSRCAASLPKITAKFRFALTKFCAKIHFAPREMSENEYLCLASHSVQQQVLYTAETVSKTSLGGCPGI	84	Phobius & SignalP	Cytoplasmic effector	4	yes	-	-	-	-	0 hits found	-	-
M11_422	NODE_3_length_442766_cov_10.2996_ID_5_37	MMMLLLLTFQAFSQIRARLGMLEMLDSSLVLEFPYRINEMSIPELSVEEVFLASPYKDKQGVCVTCKVSHDCKSSHSSTNESSLSKDLKNKDGS	94	Phobius & SignalP	Cytoplasmic effector	3	no	-	-	-	-	0 hits found	-	-
M11_423	NODE_3_length_442766_cov_10.2996_ID_5_77	MVVIQVVLLEVLAYCYSVILPLAAMSGEVECALHPRLFASAHHALERPVRFGELYSCNEPRWQGTLANRHLRSHPGTLVPRETPKEKRNTPKYAPWSAHALPARCNCQSF	110	Phobius	Cytoplasmic effector	5	yes	-	-	-	-	0 hits found	-	-
M11_424	NODE_3_length_442766_cov_10.2996_ID_5_121	MLITHQPLSVLLLQRSRSKCWIVLSLSNRGTPAVNLSASGPIVVACHQANMNSTCSCRLEILFDNLPFLRMINLVMVLSVCQSSDDATLSFKASEEMLDAESCIIHASFFVTILCVATSCELCGNCLSKT	130	Phobius	Apoplastic effector	10	yes	-	-	-	-	0 hits found	-	-
M11_425	NODE_3_length_442766_cov_10.2996_ID_5_127	MSIPMNKMNRIIRQLHSGILVGRLTSSQISRFVPASTRSCSWHQFSSMSPGRRRTISNTASLPIVRQPAIRRNYASQALHIAYIAVGSNLGDRQHYIQEALDQLDRRGIRVFNTAQLYESSPMYVLDQPKFLNTACSVLTSLSPYDLMRACQQIEQDMGRIKVVAKGARCIDLDILLYDDIAMQTAELTIPHIGIKERDFVYVPLAE	207	Phobius	Cytoplasmic effector	4	yes	-	-	pfam01288	HPPK	0 hits found	-	-
M11_426	NODE_3_length_442766_cov_10.2996_ID_5_193	MAKSSLIFLFSSLLFGTAFSTGVGCPSPSKVEHCAPQSIRPYGCHWKVGNTEATITVGHSAILEGVHVACGTTGKCEEVCRFSMTKTVRLLIQRVRTLAHSPSASSAGTRP	111	Phobius & SignalP	Apoplastic effector	6	yes	5	VHVACGTTG	-	-	0 hits found	-	-
M11_427	NODE_3_length_442766_cov_10.2996_ID_5_210	MAWDYTAFPLILILVSSTSRARLFFLLRLCNHKVRQFVSPVALEETRSEKRHSPQLQFVGHKCLTATSREDLHGAAKPHSALADRLQTRSLIQKEAPSDSATWCLC	106	Phobius	Cytoplasmic effector	4	yes	-	-	-	-	0 hits found	-	-
M11_428	NODE_3_length_442766_cov_10.2996_ID_5_235	MSTFSLLFIIILPIDGFATEFLLRLECQSANDLCNHLGLDELIAFMHIGELEQLLRIHERSVLFANRSLHIGIHDARLDRHTRDILLLHSQILYKVIQRSFGGAISRPTLIGAFSSAARNHDESSLRLSQCRQDDLHAGDNREKVDIEQLSPCIHIPISDFRDWFQYSGIEDHGI	175	Phobius & SignalP	Cytoplasmic effector	4	yes	-	-	-	-	0 hits found	-	-
M11_429	NODE_3_length_442766_cov_10.2996_ID_5_248	MSSLYWFFKRFLWFVLGFRVLFLSKDLLGLLCCEIWNFPCRLCRLSFDRCHSTGFLHSGTDAKCLEGKSVCLHANTWHDILVEVTEPSFDHLGVCV	96	Phobius	Apoplastic effector	8	yes	-	-	-	-	0 hits found	-	-
M11_430	NODE_3_length_442766_cov_10.2996_ID_5_292	MKSLSLMMLNMTLFEMSKEITKCKLLWTAVSSKVSRACVKSVLLIHHLNLFLPDGCLFGHCDPIQSILDQMNNSTIVSRVSAFQAREGIFRSWQLSLEAIQWLAKSKSSAESFGSPTE	118	Phobius	Cytoplasmic effector	4	yes	-	-	-	-	0 hits found	-	-
M11_431	NODE_3_length_442766_cov_10.2996_ID_5_308	MLGTSSTVLCGSFADSTIADLSPEFWCPDSSRSLPDPLVIGSLEVGTGSAGISSPTGTAFVVESSCSGAACGSPGARLGNNLRLSACSRFAMVI	94	Phobius	Apoplastic effector	5	yes	-	-	-	-	0 hits found	-	-
M11_432	NODE_3_length_442766_cov_10.2996_ID_5_318	MLCGRLLVSLFFGVAVGSQLLLSRPEQDWNEEIDALSHLSSDDRRLLKLHRDLIKAESTSQHLEKNAADFLVHYFKEIDWKVQLFPTNGDKGRSNVLAWPGKSNHTKLLVTSHIDTVPPYIPYSIHDDAIWGRGSADAKASVATQIEAIRRLVKKDMISADDVALLYVVGEETAGVSRCSGNSSGQRHAILIG	193	Phobius & SignalP	Cytoplasmic effector	2	no	-	-	cl14876	Zinc_peptidase_like superfamily	0 hits found	-	-
M11_433	NODE_3_length_442766_cov_10.2996_ID_5_351	MPTITIISVTLSLCQGGSQSMAQLFYRQNSGRYDSPACASIDAKCAKSSYYNLYHQRPGRSTCKRSVLTQIDSAMHRDAIVTTYFSEHTSL	91	Phobius & SignalP	Apoplastic effector	4	yes	-	-	-	-	0 hits found	-	-
M11_434	NODE_3_length_442766_cov_10.2996_ID_5_359	MSESKESPSSLSTRDNLLCIVTAFSLLSGQGATKETLSLDLSRFMDKLYECLLLLAFNPEIEVSEVSSRSERAEDTEEVITHRAKVNVSTETEMLLRALDAVLFKQKVHGNSRLIAFVKRLTISSLHFPEKSTAVSLDLTKRLVARHAKMATLFQNEERAGDGVYDGFTDKIELCNPTTTSVWELAILRQHFSPRVRSSVKALTDLLNESGSNK	214	Phobius	Cytoplasmic effector	3	no	-	-	cl34912	NOC3 superfamily	1 hits found	Q4WZG4_NOC3_Aspergillus_fumigatus	lethal
M11_435	NODE_3_length_442766_cov_10.2996_ID_5_389	MGMARTCSHWTPKRKWRHIRRKFDGRRQPNATASFCLLLPTHFCSHLTRLHPPSSACLGESRQPSWNHTLKSQPRKHAEGTIA	83	Phobius	Cytoplasmic effector	4	yes	-	-	-	-	0 hits found	-	-
M11_436	NODE_3_length_442766_cov_10.2996_ID_5_391	MPALQWSILCFLSLHGLEPRFSLHMSKFPPGNPFHTKPNGRCADVARVYTSFTSMNPCAHSRRHHLCEETQVSQDPMSSPLISNMRHSLCRML	93	Phobius & SignalP	Cytoplasmic effector	5	yes	-	-	-	-	0 hits found	-	-
M11_437	NODE_3_length_442766_cov_10.2996_ID_5_451	MRLLALLPFLPATSAVYWYLEGGERRCIQEDLPRDTMVVGKYRAEEYNQETQQYAINPNLGIQITVEELMDNNHRVVDTKGRSEGKFTFTTADTGDHEICFQTNAGNGWFSSTHVKFDLDLVVGHSDEFHQAGTEKVKDLARRIQDLNARLQDIKKEQIFQRVL	164	Phobius & SignalP	Cytoplasmic effector	2	no	-	-	pfam01105	EMP24_GP25L	0 hits found	-	-
M11_438	NODE_3_length_442766_cov_10.2996_ID_5_513	MMITMRKEKDMWSQIWHRFLTAGLCYQETAKCSRRMICSMLARNPAESLQLLQILSQDKHELYQVFQSRRPDVHFQYCLLSGRARQNRN	89	Phobius	Cytoplasmic effector	4	yes	-	-	-	-	0 hits found	-	-
M11_439	NODE_3_length_442766_cov_10.2996_ID_5_566	MLSSASLLLIIGLVASQDHQFSRRFEQKQRENVSMASELKQKIQSALKRQSDSIPKEVRFDSGSVTASNVVKFADTCGLLSESEIRITNISATELVDLIASRELTAEECTRAYLKRAGIATQLLNCCTEIMADEAIARAKQLDDHLTQTGKTVGPLHGLPMSFKEHILMKDKIVHCSYVAWIDNIEPANGLIVDVLLECGVVPFCRTPQPQAVM	214	Phobius & SignalP	Cytoplasmic effector	7	yes	-	-	cl18951	Amidase superfamily	0 hits found	-	-
M11_440	NODE_3_length_442766_cov_10.2996_ID_5_568	MAMPSISSRLALSRGLVSLAQLPLHSNFLQTDILFFANSSLVCGKNTPGPQDHVVFDCAVCELGDLRASKDPRRGECHGLLVGNRSEGGPRGQRSPYGGLCGLHEEYDVGCQVGDGGDCSASGGSPGARVGGCLGNTG	138	Phobius	Apoplastic effector	8	yes	-	-	-	-	0 hits found	-	-
M11_441	NODE_3_length_442766_cov_10.2996_ID_5_593	MARTRSSTVVVPTFDFCFLLASAILCASPIRLLIIVPPMIFCVRPAYASCHCRMRCPARFSIPLYFGSVPSTWVSGISSSNARACSVRQCHCSAGF	96	Phobius	Apoplastic effector	9	yes	-	-	-	-	0 hits found	-	-
M11_442	NODE_3_length_442766_cov_10.2996_ID_5_595	MLSWRQQSAFPRSIMVSIHICMVTSLSGQPFSCCPCFVCCGTSRGSMPSACIFPTHIITSRRFKSIMWPIIGHEWSNFRRLFGKFARFRGCASNGDMRFLKETRVPHESLELMTLQPDEVAMEKSSARHRIQARIP	136	Phobius	Cytoplasmic effector	8	yes	-	-	-	-	0 hits found	-	-
M11_443	NODE_3_length_442766_cov_10.2996_ID_5_612	MFNAVLNFKTVNSIAFSTSLSACAMLWLSCCNFVRALSLSAKFVLRACNLASDLCSSSSTSKRNTCAFLNHSSFTFQPESRVASCCAVF	89	Phobius	Apoplastic effector	8	yes	-	-	-	-	0 hits found	-	-
M11_444	NODE_3_length_442766_cov_10.2996_ID_5_614	MRLNRADLLLSAAHFATRLFSHYDDGPDGLFGDPPVSADGFLWWQTPVALEALLEYERLSGNFSRHAAIEECFTLNNDVDHRMFSPVWGGIENDEKNDDMLWWALAAMFSEEESLVRSAARVHDHVRRFWAGQSHAGCGGGIRW	144	Phobius	Cytoplasmic effector	2	no	-	-	cl04955	LanC_like superfamily	0 hits found	-	-
M11_445	NODE_3_length_442766_cov_10.2996_ID_5_641	MRLTFFLADCTRSFGGVSASITHTSFADFGNKLTKDSGRAICDSGMCSLSSCQGHKRTFNLFLHLPEYLSHRPSQEKFCPRIQSRKLLLSR	91	Phobius	Cytoplasmic effector	5	yes	-	-	-	-	0 hits found	-	-
M11_446	NODE_3_length_442766_cov_10.2996_ID_5_671	MYFWVIADQVIVALTSSVICRASVVPPCFQAESIMYRCLKCDLYVVGCGLCNALPIALIRVSCGTGRLPTPSGAEKYGDSTFARTEGDAGTMLGVPGSGRADRRLYRCTRHNLFHVRSSFRIACQYFDTCAALAKVFGSSIYVKTCLSYIHLYLFRGSRISYPQR	165	Phobius	Apoplastic effector	11	yes	2; 5	CQYFDTCAALAKV; IRVSCGTGR	-	-	0 hits found	-	-
M11_447	NODE_40_length_140007_cov_13.4781_ID_83_32	MPIRPQSTYRRLCLCTLLIHWQSTRGHRGPDYILVFPHDLCRRTRSKFHKYRISKVAQVLSAPSARSTRISQCCLDLRDVCTQCSIQSTSSSSEAHGPEPQGFRSTRSESSELSPRDRHDGQLDLH	126	Phobius	Cytoplasmic effector	7	yes	-	-	-	-	0 hits found	-	-
M11_448	NODE_40_length_140007_cov_13.4781_ID_83_50	MNLSICIALYALISKELGEPFYFPGNATFYGMLDDISHADLIAEFEEWLALTPAATGLFNITNGDHNTWCKTWPRLAGYFGTTVPSDNFTAETPYKTEKTLPFPPPINLRIKETSYAQKLDNSVVLNRISLAKWSERKEVKDAWQAIAKREKLDAETFEHGTFGFADFVWGRQFDVYASMTKARKLGWTGYMDTFEGYVNVFETMRRNKMIP	212	Phobius & SignalP	Cytoplasmic effector	2	no	-	-	cl21454	NADB_Rossmann superfamily	0 hits found	-	-
M11_449	NODE_40_length_140007_cov_13.4781_ID_83_98	MNLPAIFLGLTCLARPKRLLPNLTIDHFGQLPKDLGHALQESLPSHERLDIRALVLDKDNCIAEPRTLILWPQYKVGKHGISR	83	Phobius & SignalP	Cytoplasmic effector	2	no	-	-	cl21460	HAD_like superfamily	0 hits found	-	-
M11_450	NODE_40_length_140007_cov_13.4781_ID_83_135	MRRLLVALPACRLGSDKVTEVADWQREWKVERVEEDDNQEIPASHTTDESECACCSGEFSGDGEVSVRDLPVSRCEEDEGHVDCDEDDGKYNVCPETDDEVDETHHAPKHEIEGQARVVGYSGCALGRRGTVGRLDAVVG	140	Phobius	Cytoplasmic effector	8	yes	-	-	-	-	0 hits found	-	-
M11_451	NODE_41_length_139627_cov_10.6056_ID_85_14	MTRPKALALCPVMLCPMVCRIRADDIDGLGCNEAVAQRKHPVHKIQSLDGVAALFAVCMCSSYTYSNFATCPYRDLQAVIICHSTDLLQCCIAIL	95	Phobius & SignalP	Apoplastic effector	10	yes	-	-	-	-	0 hits found	-	-
M11_452	NODE_41_length_139627_cov_10.6056_ID_85_176	MPQRLAKVCFFSPRFPMLYRRVLLSLIASSQSKQMRRSPISLASHTAVSRPSTLRHVNKIAMFGSQRSITRRGKTRKKVWACTNPFATLQT	91	Phobius	Cytoplasmic effector	2	no	-	-	-	-	0 hits found	-	-
M11_453	NODE_41_length_139627_cov_10.6056_ID_85_183	MCSRKSELACQEFWAFAAASLFTLRVPSAILVVCLPSSYHQCRNLAQEIHTLQEFRGATELPLEVVKSIRWNRTRSRDLKFYDVQVGHHNSTLSCNVLHQRHKDRRLLAAQFI	113	Phobius	Cytoplasmic effector	5	yes	-	-	-	-	0 hits found	-	-
M11_454	NODE_42_length_133462_cov_10.4431_ID_43_2	MILQMPSSLLAMPMSYSITLPVSMPQPLTSGVIPSQHLTLLWSRLKTKITIQLWTTLRIETLLRSPNLPYRFPKKGSQNRKRI	83	Phobius	Cytoplasmic effector	0	no	-	-	-	-	0 hits found	-	-
M11_455	NODE_42_length_133462_cov_10.4431_ID_43_14	MRTLARSSGCVQAAAAIEDVPPTSRMRILCQISSHPRMGYTCSKRGNALSAYHFVSFATCHTTCLSTRLQLCTDDCNLSLQTRKDLTDGH	90	Phobius	Apoplastic effector	7	yes	-	-	-	-	1 hits found	A0A1D8PRX4_Fth2_Candida_albicans	reduced_virulence
M11_456	NODE_42_length_133462_cov_10.4431_ID_43_21	MQLFWKASEGMFTHGKYGLALAWCSVARQFIFRGSGIANAAKISRRMTLCHMELGNNASAQKTLDELPESEMKSSLSQYLKFKLALRRLSMTEVLASIESLTECTDFRMPTLYHCAIQAQKLGNNHIINKVLSVVLAKSRGTKKDENLKLPSLLRCIIKLTKNEIESSSMYQEEQIDMLCRHFEVAAEFAREDTSPSEPQGYNNKELEWFSKNAFNVAIQHISQWPQCFVMRLLRTTQSVCECVWQQHKKELKHKVVKILPASRRS	266	Phobius	Cytoplasmic effector	9	yes	-	-	-	-	0 hits found	-	-
M11_457	NODE_42_length_133462_cov_10.4431_ID_43_38	MLEMAISTTSSCQFLNLVCGSILLILCARYNKNDPAEAAAVEQAVHELVQRAIELDGTCTGEHGVGLVKKKYLVEELGEDTLGLMKKIKMAIDPLDLMNPGKILDFEHDKNHGHGGHESVVLPRK	125	Phobius	Cytoplasmic effector	4	yes	3	STTSSCQFLNLVC	cl37518	FAD-oxidase_C superfamily	1 hits found	Q8Y282_RSc0454_Ralstonia_solanacearum	loss_of_pathogenicity
M11_458	NODE_42_length_133462_cov_10.4431_ID_43_59	MRYWPRRVGGSSGLSIVAVAGSVKTGRRESRPYLIPDDVFSKYSCLRQLSSNHPLESRKMERRDFMTCGNLSGARTHSLARVGEVAGREKVNSDTLRRHHTCKRRHIHGKSLQVERRFGLNFRYIHGE	128	Phobius	Cytoplasmic effector	3	no	-	-	-	-	0 hits found	-	-
M11_459	NODE_42_length_133462_cov_10.4431_ID_43_78	MPVKLLIISFIIAKGSSPGLGCGNPVPPESAEACICCNMAKGSVICDVPVFSLRRLNSDCDDVVEAPTLETCSNSLMSTSSGSLSSSAACRDSPIGLPSVISLAARVSFSSPERLFRNFFCCSDQEAFALTMPRLLFEKPLK	142	Phobius & SignalP	Apoplastic effector	10	yes	-	-	-	-	0 hits found	-	-
M11_460	NODE_42_length_133462_cov_10.4431_ID_43_85	MFWLQTSLLPTSLLVAIFSLERIPFLERDMTARDKSRRPTNEGQKWITQVPLWQRPLFQHVVARLAEWSASFCALVSSNIIPMLSLVEEHSLKPQD	96	Phobius	Cytoplasmic effector	1	no	-	-	-	-	0 hits found	-	-
M11_461	NODE_42_length_133462_cov_10.4431_ID_43_128	MDLQLTCKPVCSHVLAHLVLALSCNASHISSRIAHAPSDKFHDPFLLSSHLSMCRIQASDLFQGRPKVFHLTCMPSSTFRHFFAPFSEQRDVANENVGQAVYHGRLGPVDARGTQQLKRRDASQRKVELQG	131	Phobius & SignalP	Cytoplasmic effector	5	yes	-	-	-	-	0 hits found	-	-
M11_462	NODE_42_length_133462_cov_10.4431_ID_43_144	MADLLKLMRQFAMLFAAMAMIITLHHVMIQVMQAAQVQRLDWHPLIVFRTYTFKHGFRPSVSPVKRAYIEPATAMSIKSIKIHTRQASVDPEAQDEVDQTPAPTIPSTDQVAQDVFAHIVTGPLSLEARDLSSIKHVAID	140	Phobius	Cytoplasmic effector	0	no	-	-	-	-	0 hits found	-	-
M11_463	NODE_42_length_133462_cov_10.4431_ID_43_190	MALVSFLPISSRFSKMPSMTSTLASQQALFKRCQSSKTVAESVCIKAMTISRMSNRCCSEATSMFSAKRLNAMPISAGICSKTTGILN	88	Phobius	Cytoplasmic effector	5	yes	-	-	-	-	0 hits found	-	-
M11_464	NODE_42_length_133462_cov_10.4431_ID_43_219	MWMISRLIVFSGLQDCLLIWSRLCSDARTSLTSKVERETEHCSLCIYCKHLLVSCSYICRQTHTQTDRQTDRHTDRQTDRQTQRQTQRQTKKHK	94	Phobius	Cytoplasmic effector	7	yes	-	-	-	-	0 hits found	-	-
M11_465	NODE_43_length_132063_cov_10.4842_ID_41_38	MRNLPTRKMLCHSLAPCWNLMGTRARSSREACCSSRRTRSLPVVPSWRAMSMSLLESGTSRKLKSFLSRLPSLRSLHESLSRESREREGESSWVIWKHLDPPASQGCHAIKGTLVVLV	118	Phobius	Cytoplasmic effector	5	yes	-	-	-	-	0 hits found	-	-
M11_466	NODE_43_length_132063_cov_10.4842_ID_41_43	MIEHETSMKGSWRRHPMSRSGYPMQSSSSRCPNQRRRKKRPCRLLAIVVVQSLSVLTLRCEELISRKNDWSCWRRGWHSNRTTARKRRQRRWRA	94	Phobius	Cytoplasmic effector	4	yes	-	-	-	-	0 hits found	-	-
M11_467	NODE_43_length_132063_cov_10.4842_ID_41_75	MVSSRSLSSRAHSLLTASHSSSSSPSGNNTTCCKLPVPRVASAYCFNCPNLVPASAFFGRNVVFLVEIITNARSQQWIWHPKKTYRFRKEFIL	93	Phobius	Apoplastic effector	4	yes	-	-	-	-	0 hits found	-	-
M11_468	NODE_43_length_132063_cov_10.4842_ID_41_99	MLRDISRLVVLVFTLVAAKQKHFNAKNHKLKSGRASVVFIMTDDQDLHMDSMDYMPLVKKYITNHGTSYQRHYCTTAICCPSRVSLLTGRLSHNTNVTDVGAPYGQLMPKAS	112	Phobius & SignalP	Cytoplasmic effector	3	no	-	-	cl23718	ALP_like superfamily	0 hits found	-	-
M11_469	NODE_43_length_132063_cov_10.4842_ID_41_112	MHLRSSIVVVAACLFGSLLQVAALSGSTGAESPAVYGRGQHALGRVSNGIPWNDTRVLGEARLTKLECQYNKRLDALRLSYKDCNKHESHTLVRTPKDPFHPETSFPFTATGSLELLNKECIRRVEVSLCAGSDSHWQVCQVTFNTTLDRSLTCGKHDKVDKQQMNWRAEYEGDCLQSLFGYFHTKGDKIGFDMIGVEHGSAQCPK	206	Phobius & SignalP	Cytoplasmic effector	9	yes	2; 7	CLQSLFGYFHTKG; CQYNKRLDALRLSY	-	-	0 hits found	-	-
M11_470	NODE_43_length_132063_cov_10.4842_ID_41_118	MNPPFLCTISALCLAVRNRSSHSPTSSVPISSRPAILDKIEAGVSNCITWRKDVFVPFCASDSRALSEIIKSSILVRVFKIVRISSKLYGVVRTINRRSKRSTGMP	106	Phobius & SignalP	Cytoplasmic effector	4	yes	-	-	-	-	0 hits found	-	-
M11_471	NODE_43_length_132063_cov_10.4842_ID_41_125	MKIQLAIPLAAIASTTATAVATEANSGDVPLSTSTTARLMPRRPPPQNQPPNPPDSGIGIARCGNANNWNGHDKICGDAAHQWWHETNGRRGAFGGTSAVIVHCSK	106	Phobius & SignalP	Apoplastic effector	3	no	-	-	-	-	0 hits found	-	-
M11_472	NODE_43_length_132063_cov_10.4842_ID_41_127	MKVSFIVLSFAALAATHVIDSSASDVMSKARANKKTDTKISVSKPVRKPDPEDGGTNEPVAKCRTGTQNTWNGHDSTCGDMHGKWFSVGPHGRGVLQGKSAVIVSCSESYRRSENIDLIDLFRGLKLGEVSTSVRERF	138	Phobius & SignalP	Cytoplasmic effector	3	no	-	-	-	-	0 hits found	-	-
M11_473	NODE_43_length_132063_cov_10.4842_ID_41_128	MRQDLTIAVLMSVGQLGKATTRAITDQPNSHHTWHTDSRESYCNIDVDHINGFNPTCGDSSGHWYYKDQPKFNRTAHSAMVKVICDGSFVFSS	93	Phobius & SignalP	Apoplastic/cytoplasmic effector	3	no	-	-	-	-	0 hits found	-	-
M11_474	NODE_43_length_132063_cov_10.4842_ID_41_129	MHLNLWILSLTALISVAALPSPTSEQRYAPESQGDSTVMPSPKTFAAICKSGSNTWHGLNSICGDDKGLWYHPNGKGGKGRPDISAVRLLCCKVLQICQNLD	102	Phobius & SignalP	Apoplastic effector	5	yes	-	-	-	-	0 hits found	-	-
M11_475	NODE_43_length_132063_cov_10.4842_ID_41_130	MQISTVLCILVTAVSAADVDAETPVLADVWQKPGPRPLIPERPSIRGGPLPTWDLKLVCKDKDPRLNYLSRLCGDEKKKRFKGSGITVVGLTCDGMKDRNAREELVVLRFCSGHARNASFWRH	123	Phobius & SignalP	Cytoplasmic effector	5	yes	-	-	-	-	0 hits found	-	-
M11_476	NODE_43_length_132063_cov_10.4842_ID_41_139	MAKSFALATSLCVRVCRLRNSATCRMYLSFISANCFSVASSFVEVGSTPTVSGDSVFCPSDFASAVCSVKVSVAASFEVSFDCSVEYCLMTKHGCSGLLKRALVGNETGLNAARSLTPDRSDIVSCSLMMFSMI	134	Phobius	Apoplastic effector	10	yes	-	-	-	-	0 hits found	-	-
M11_477	NODE_43_length_132063_cov_10.4842_ID_41_206	MKKQRLLLCSKAYILQDAFALSADTGESTDAVVVASIIAPIHVKLRTRKHNVIVKDNHVEEECSINLQCMLGLFFPRTRLRVLTNKLISGF	91	Phobius	Cytoplasmic effector	3	no	-	-	-	-	0 hits found	-	-
M11_478	NODE_44_length_123889_cov_10.6904_ID_87_8	MLLFLGCHCFPLLSTSREAKPRRSIQSRRPAPSTLRYARLCTNGKREKPGDSRIAKSGNRRLRIDANFVSDEITFCVRRRYLRFFRTGLSASET	94	Phobius	Cytoplasmic effector	4	yes	-	-	-	-	0 hits found	-	-
M11_479	NODE_44_length_123889_cov_10.6904_ID_87_63	MRKEMSSSPQLKTSPRAFCIVASLKDKAVVAIRAPPGSMCKRSLASYQSMTLRHVQSALESQQRMQRPVQRRHQLHESLARTPMRH	86	Phobius	Cytoplasmic effector	2	no	-	-	-	-	0 hits found	-	-
M11_480	NODE_44_length_123889_cov_10.6904_ID_87_100	MIISIFIIVAHCMAMAIAAKKCNLASVPDSVFEAVGTSRSPRFDDKTYMKLYPDASKYMDVPEEISCYANIRLDRLYAGYKTPCKGYYHTGFNHGLVSKTFKTMTIPPDDRIIYVKIRVCDPVKVSSKDDHGRICSVEFRTHANKSLFCGPTDKERPLPKENELEWSSPDPKRIGLKYFFGCSGAGIDRLGFYYGTSTPVKKCV	204	Phobius & SignalP	Cytoplasmic/apoplastic effector	9	yes	5	YFFGCSGAG	-	-	0 hits found	-	-
M11_481	NODE_45_length_117404_cov_10.3648_ID_89_11	MLRQLVSLIAVLLAALIYRNYTLTKQVIRHPSPSSMSKLSLIPRRSLARGNADHGWLKSFHTFSFASYYDADFSGFGPLRVINEDRVDPTTGFGAHSHSEFEIFSYIVSGELSHNDSMGNKEILKRGEIQMTSAGTGIQHSEYNTNKTETVHFLQIWCKPNKSRLTPAYTTKAFSDDMKQDKLALVVQDIARPADDVVPINANLAMYASILSPKKTVTHLLERNSAYLHLIMTSGYKTPDNSARITVNGEELKEGDGLFVQGSGELTIESTGDSKAEFLLFDMQQ	285	Phobius	Cytoplasmic effector	1	no	-	-	cd02910, cl34350	cupin_Yhhw_N, YhaK superfamily	0 hits found	-	-
M11_482	NODE_45_length_117404_cov_10.3648_ID_89_49	MTKTILLTGATGFIAAHVLDELLRRDYRVRATVRSQDKFDALMAMPERSQYKDRVEPAIVEDISKLGSFDHCMEGIDAVIHTASPFHFNTEGDNERTLLIPAINGTKSVLQAAAKTPSVKRIVITSSFASIFGKTTDADYTYTVDDWAPLDYETGKNATEGPVAYRASKVLAEKTAWEFKKSENPQFDITTMCPPMVFGPVVHPLKSLDDLNTSNAQIWSIASGKADSVPPTRTPLWVDVRDLAKAHVEALERDVAGGKRYALTSGGYSNQLAADIIHEKFAWAKDSVPVGNTGEKKPHFNLDAAPAERDLGIHFRAFEETVVDMITQFKKLQDGGK	337	Phobius	Cytoplasmic effector	2	no	-	-	cd05227	AR_SDR_e	12 hits found	A0ST44_CTB6_Cercospora_nicotianae	reduced_virulence
M11_483	NODE_45_length_117404_cov_10.3648_ID_89_99	MLFNSFYTITFYAFFNIVFAADGKDSKFGPVGYATSTEFDDAADAKKRPYSNLFPDYPIQISCSWGDRVDSLHAQYFTPCRGPFRPYRYYDHGVPGPNRRFLDIEENDRIVHVKVRICDAKQYNGKKNDDGRICSIYFHTKTGKHIQCGPGQMTRPLPQSQIRTWNSTDHARIGLKYFVGQEGNNIDRIGFFYGKFNKPATCK	203	Phobius & SignalP	Cytoplasmic/apoplastic effector	6	yes	7	CSWGDRVDSLHAQY	cl03205	Jacalin_like superfamily	0 hits found	-	-
M11_484	NODE_45_length_117404_cov_10.3648_ID_89_114	MMFTKATLLALAATFVSATPLSSSSNGNIVARNTDPSGSYPVCKGSSTPCGKPFYLACTPYGSDAPYGSGFLQQVHDGQLFCGTPGIDPTDCEASTKPFFFFSANGYLYDNHGRKVEVANGQLQANYGGGSTSFGICNTSNQLTVGGINTIYVCKNDPVGNSYRVYTGTQVPGGNNANCNVIYLTPNYL	189	Phobius & SignalP	Apoplastic effector	8	yes	-	-	-	-	0 hits found	-	-
M11_485	NODE_45_length_117404_cov_10.3648_ID_89_135	MNRATAVGYCSLSVLPWIRSSLRLMASNVPLSKRTSKRPSGGSDDDDDDDGEDCCRKSRTVKWMPSSCRVAAMDRARAMEWEE	83	Phobius	Cytoplasmic effector	4	yes	-	-	-	-	0 hits found	-	-
M11_486	NODE_45_length_117404_cov_10.3648_ID_89_182	MSFRNLFMRMVLSSMKGCSGVMYGSLLWVGLLTRFWRSLAIKVSVRRGHSPGVPSTSMYPDGVTMAGLMKRRKKKAPIREQMV	83	Phobius	Cytoplasmic effector	1	no	-	-	-	-	0 hits found	-	-
M11_487	NODE_45_length_117404_cov_10.3648_ID_89_187	MDRLSLVCVVLAVLDASARTRHLNLATLQDLLVAHGIIVRQFARDDVGEDFEFAVGVCPETSRRIHPVFIDHAKRSESRKVGIIVTRKGKGMEGLQPAMIGISSCQRSSWDE	112	Phobius & SignalP	Cytoplasmic effector	3	no	-	-	-	-	0 hits found	-	-
M11_488	NODE_46_length_117240_cov_10.7903_ID_91_9	MRYLPAPNSRARKEVDLRLVFLMFLRWCGFPAQLDTTVSARSQFSVEFQVSTTSERIRETKLRSSLERLCIAIRQISLRQVLLDCLI	87	Phobius	Cytoplasmic effector	3	no	-	-	-	-	0 hits found	-	-
M11_489	NODE_46_length_117240_cov_10.7903_ID_91_11	MKSRTATLILLLAGADAFPNMGNLLKLADQEQFAKRVAEGTNSQIWKRSYQGTTGAHVYQDPTPDQYRGPCPGLNAAANHGTVIPYT	87	Phobius & SignalP	Apoplastic/cytoplasmic effector	1	no	-	-	cl03166	Peroxidase_2 superfamily	1 hits found	G4N3U4_MoHPX1_Magnaporthe_oryzae	reduced_virulence
M11_490	NODE_46_length_117240_cov_10.7903_ID_91_168	MASTKTSTAVVFLASISDCDLMELLPVSLRSRAALRRRIVGPEVSGKSVSMKIKIKPELQRIGQRLQCQPFLMTAKPEIRGPSAGPQNAAATHAVRA	97	Phobius	Cytoplasmic effector	2	no	-	-	-	-	0 hits found	-	-
M11_491	NODE_46_length_117240_cov_10.7903_ID_91_179	MANSIFTFSVLSIVTLPRWLSIRSPSPHKVEISSQLTNTPPNRNITSVPHKIESKYHNSGGSHKVAPFDNFYDEASDSLQDSWCRTVTTPTGSGSNAEELATDAFEN	107	Phobius	Apoplastic effector	1	no	-	-	-	-	0 hits found	-	-
M11_492	NODE_46_length_117240_cov_10.7903_ID_91_181	MRLASLLVIDSLVSAHSPYAITEAFAILQRLSEPDLRVEILVLSAKCNLSWQQCRMKNGADSPLPQCNGIAKTTIGHKYSYGKCLRIVL	89	Phobius & SignalP	Cytoplasmic effector	4	yes	-	-	-	-	0 hits found	-	-
M11_493	NODE_47_length_108100_cov_10.5697_ID_93_7	MAAFKALAAASVLALVSATPVLQKRVTPYSNTTTTSTACPASPAVAGYYNEWSCQSAAADGNGYISSYVSGAASFDDTVVDCSGSCSADSSCVFFNVYQELSSTPADNICVLWNQEKPINSAINSYNGGKPVSNSAGYYQTSDYIVPGYNLEWQGQTAAADGNGYLSAYAVPATTTTDIINQCAASCNANNDCVFFNAYQEASISPPDSVCVLWYQDKPLSSATNSFNGGKPITDSTGYRRTTGPTTPDYTQEWSGQTGAADGAGYLSSYVSSFTSYNDAVSDCAASCTAAGTSCAFINVYNQLTSSGSNIVCVLWTQDKSIFTATNTYNNGQPISNSNGYLKN	344	Phobius & SignalP	Apoplastic effector	14	yes	3	PITDSTGYRRTTG	-	-	0 hits found	-	-
M11_494	NODE_47_length_108100_cov_10.5697_ID_93_31	MAVAIVLSLPKVLCSCRVKTRSSGITVLELKEASKVGLRCFVASNLPILWPERPFIRICVFFSGNCSPRKTFKLKRPVSGFIPLVAP	87	Phobius	Apoplastic/cytoplasmic effector	5	yes	-	-	-	-	0 hits found	-	-
M11_495	NODE_47_length_108100_cov_10.5697_ID_93_83	MVRFKLLLHHQLLQSLKSVTVKSRLLPLPHLPIRRCQRCQSCRPCQLLDRPQSDVRHLVSDSCLPCLSLLLCGSDFFSYLQASMCNDLIL	90	Phobius	Apoplastic effector	8	yes	-	-	-	-	0 hits found	-	-
M11_496	NODE_47_length_108100_cov_10.5697_ID_93_95	MLLLIVSCFRFFNSFKTLASLCLPVSCICFKSSRVVSSMVSTRFSSDCVSLLILNHFFFNPFICPSLPSGIFYQKLVSVLVTDARIHVSFPYLNFADL	98	Phobius	Apoplastic effector	6	yes	-	-	-	-	0 hits found	-	-
M11_497	NODE_47_length_108100_cov_10.5697_ID_93_103	MVSMKRKLCLLVLFGDLEMSPRKKVALKREGRALRGSESIGRGRTGGQENELRVIPSRRGSNSCTTQYESGEECLHSTTNFPRPFRGDAD	90	Phobius	Cytoplasmic effector	3	no	-	-	-	-	0 hits found	-	-
M11_498	NODE_47_length_108100_cov_10.5697_ID_93_110	MRTPVNCLASILCPCPAVESCAWERETVERVAREWKNVQRAQFANLGGGGSCPNKNSTLICRPELLPSSVLLSRVLLQRSVESE	84	Phobius	Cytoplasmic/apoplastic effector	6	yes	-	-	-	-	0 hits found	-	-
M11_499	NODE_47_length_108100_cov_10.5697_ID_93_118	MKTSTMQITLAAMLTGVNAFPHMAAKMAEELQKRQVGLPGIPLAGNDFTGVPTLVFNAQDQHVDVSGSHAYVAPNFAAGDTRGPCPGLNALANHGYINHNGKTNLLQAIAGTNAGFNMAVDLGGFLSAYSVLFDGNILSQEWSIGNGSPASTSGGGGLLGSTVGGILGGVSDALLGVSTGLTGSHNKYETDSSPMRGDFYEYCGNNYEVQLSQYQELYDYYKGIPDDQVSFTFPDLAKFRNSRFTESVQNNPNFYYGPFTGLIVSQAAFTFIPAFMSNHSAEYPNGRLSRATLNSFFGVTETGGTGKGDGKLTYNPGTERFPENWYRRSSTNPYSIASLALDSVRIQTTYPQIASVGGNTNGVNTFSGVDLADVTGGVLNSANLLQGNNLACFGYQFSQ…	462	Phobius & SignalP	Apoplastic effector	5	yes	-	-	pfam01328	Peroxidase_2	1 hits found	G4N3U4_MoHPX1_Magnaporthe_oryzae	reduced_virulence
M11_500	NODE_47_length_108100_cov_10.5697_ID_93_133	MQTIWILSIAVLLATCLALPLLYRGMQAVPVAGGKSRQRTLLIVGPSRSGKTSLFQSFVHNKKECSGVTYTSQKPNVGKVVLENGRSIQVVDMPGHPKLFNAFKSYTPTNITFVIDSSTLNKDADSVARGLLEVLSFARTTKVHEICILANKSDFFTAVSRDKVIELLEAEIEQIREQKDGIQMDTIEEKTDTVREWLQDLPGKLSLTEECQVVSCSVLKDDLAEWQTWVEAAFT	235	Phobius & SignalP	Cytoplasmic effector	5	yes	-	-	cl38936	P-loop_NTPase superfamily	0 hits found	-	-
M11_501	NODE_48_length_106539_cov_10.9584_ID_95_5	MLSSWKSFSLVTIVLAFSKLRAIDPLESIRSRSSKEARLCTLFICGRAIACPAVLEAGFMTDNENELVFEGGSTTGPGTGGLLIGGINC	89	Phobius & SignalP	Apoplastic effector	4	yes	-	-	-	-	0 hits found	-	-
M11_502	NODE_48_length_106539_cov_10.9584_ID_95_52	MGMTRELGFRNSPLAHKPTKEKQSTNPLQEKKFGGFRMTAPQNRLNFLAVVLPSTQLLLSPSVQAKSCFCQHLPWICMPLEECRAEDSSSRDISAA	96	Phobius	Cytoplasmic effector	4	yes	-	-	-	-	0 hits found	-	-
M11_503	NODE_48_length_106539_cov_10.9584_ID_95_72	MSMNVAPAALFAEASGTSAVVAIPQNDARSEAMPFEDNFADGIDPDDPMYDYLVEQRRAVALRKASTVAKGSKHRTKDRSKDHERSRHHSRSRARHSEQDHRHRSRHGEDKRHRD	115	Phobius	Cytoplasmic effector	0	no	-	-	cl36941	U2AF_lg superfamily	0 hits found	-	-
M11_504	NODE_49_length_99534_cov_10.4614_ID_97_8	MSTRMCHLWHQLFIIAGLARNATAVRLPERFKHENGLGMSAKLLAVVEQTLQAWLTRLIVRKYTHGQGIQTQSVKDRRNLTQKCSQMLHLCNIVAKMDAICA	102	Phobius & SignalP	Cytoplasmic effector	4	yes	-	-	-	-	0 hits found	-	-
M11_505	NODE_49_length_99534_cov_10.4614_ID_97_88	MTRVILAVLGARQAVDVEDDSHAICLCIAQDSGEFRELRGSNIGFAGQWIDKGPESDGDTQGVGIHARHLGNVGFRDEGRPMIL	84	Phobius	Cytoplasmic effector	2	no	-	-	-	-	0 hits found	-	-
M11_506	NODE_4_length_435312_cov_10.3876_ID_7_26	MMTLVFPSSFPVLFERRGIPPHSCVEIPSLRLRERKHMPCRNPTRQRIIEYKHRYLPLESRPIGHSGNNDIWIHDGVHLPLLESSPCSIPGNRDRCPVVECRMP	104	Phobius	Cytoplasmic effector	5	yes	-	-	-	-	0 hits found	-	-
M11_507	NODE_4_length_435312_cov_10.3876_ID_7_63	MARALSPLILLCSRGPSRKSSCHSLTTCASGSETKLAGQSARPSSTLPCGPVRCLYFVAQALSCCSCHPHHSPYHTACCPTGAKSLRQFSR	91	Phobius	Apoplastic effector	10	yes	-	-	-	-	0 hits found	-	-
M11_508	NODE_4_length_435312_cov_10.3876_ID_7_156	MASKTILTILCSATLMLVAAWNHSIFRKGLDRVIGSLRPTSSVHHMPHKDSVLQPIYRFLDSGLTQVAPTVRALIKPLANGRFFFHLVSMRDTTSGLKGWKTYLCLNHSQEYHDKRHESHFFVKLIEFRAQQ	132	Phobius & SignalP	Cytoplasmic effector	2	no	-	-	-	-	0 hits found	-	-
M11_509	NODE_4_length_435312_cov_10.3876_ID_7_173	MCCLACFRSVSRSMSLAQSSSISGCPQCKTNERALRSCCSNSFSGRAGHGMERGTGEGGRGAASGLEAACKTSFVGVVARGLKSFFMCSIGLWSSLILCNGFDRSSGIRVGMSPASKIEGDPRSSDTPADLRGVKVFGRSELCDRSLWCLWGLRLLAPRTCLRIGVSSVCP	171	Phobius	Apoplastic effector	14	yes	2	CSNSFSGRAGHGM	-	-	0 hits found	-	-
M11_510	NODE_4_length_435312_cov_10.3876_ID_7_182	MLWLSLEIVLCSCPVCDARIAIFRVRMSFTFCPNFSRSNVHSGEQQTIPILKIFANGERIGILSSSFFTSVHCCLVSCELEPCEGFDLSLNAPTNLTVLTDINKYNYYKLASVNQKCYRSDMMDDYRC	128	Phobius & SignalP	Apoplastic effector	10	yes	-	-	-	-	0 hits found	-	-
M11_511	NODE_4_length_435312_cov_10.3876_ID_7_239	MVYGRAFVALFLLSSLAQAQLETSSRTSSASYSTITPAPLSCTGSSTVHTTTECTYGHTYSFCYAPPPPITCSDGYYPSVYYPGRCITQSTCFPLPTTTTTCEGVGLVPVSTTTLFDGTLSNGASTIIEQPICRCDGHYVWNSNPYASFCLPTGTCATFLEASSTTYSFTSSSSVVTISQTLCNCPANQTRMKFQNSPATYTDSFQLFILPILFTLARLSSQLRQLQRVYLQYPLLLHKYARHRKAENASTI	252	Phobius & SignalP	Apoplastic effector	13	yes	-	-	-	-	0 hits found	-	-
M11_512	NODE_4_length_435312_cov_10.3876_ID_7_325	MLARHRRLITSTISLSKATTKRLSSTTLNNAFKKAFGELAQPVVVVTGCDINSVPRGITVSSLTSLSLEPPRVMFSIRTPSRALQALQKNFIVHMLRHTASHIDVAVRLSQNEKDEGNEWHADRETWDFTDNNIPTLQHGNSTRLYCTTKRMIDIDKQCIIIARVDEIELASSSAPGLVYREQSFDRSV	189	Phobius	Cytoplasmic effector	3	no	-	-	smart00903	Flavin_Reduct	0 hits found	-	-
M11_513	NODE_4_length_435312_cov_10.3876_ID_7_345	MMRKSRHASVARGRSKRRRRHFPVRLYSLLHVPCTRERSAQCRDNLISFFTGRLWFMQLIESHEGLEDPIPCISFCSRDPACERMLEKTRRGDAIAAI	98	Phobius	Cytoplasmic effector	5	yes	-	-	-	-	0 hits found	-	-
M11_514	NODE_4_length_435312_cov_10.3876_ID_7_390	MSIMCHRACISRHLFLAFAFQASLAVCLAMIKVLLSISLNDNREQKKSSRRSLMNSICATQLAPFVSHLHATKYQMTRTCELLHKLESILYKAEEGLE	98	Phobius	Cytoplasmic effector	5	yes	-	-	-	-	0 hits found	-	-
M11_515	NODE_4_length_435312_cov_10.3876_ID_7_452	MSAMFRSSLRAAVATRPAVALARRNALPSMPVRFYAANISKSDIEARVLEIVKAFDKVKDPSKISASSSFANDLGLDSLDTVEVVMAIEEEFSVEIPDKEADEIKSVGQAVEYISKHPEGIDSYCSSYST	130	Phobius	Cytoplasmic effector	1	no	7	DLGLDSLDTVEVVM	cl09936	PP-binding superfamily	3 hits found	O52658_Acp1_(PA1869)_Pseudomonas_aeruginosa	increased_virulence_(hypervirulence)
M11_516	NODE_4_length_435312_cov_10.3876_ID_7_541	MTSSFRALIFQCFSVLFTTKSHPLKKYRDGLVGRQGVQVLDSTLIPNSTNGRRLLLIGDVHGCLEELRKLLRKCEFDAKKDHVIFVGDLVAKGPFSLETISFVDDLGSAASCVRGNHDDKLMQWKAYLTEKSNSGDLEDSRLPDGLSRRDEHRFLAKNLDVHQVEYLESLPYIIRIPMHAKEYLVVHAGLLPKISLHKQKCWDVTNMRNIYKKEAVDNREEGAGWFKKWEDAQLKLPESKQKTIIYGHDAGRDLNLRHFSKGLDSRCVRGGKLTAMIITGDGAKETYEHVTAKRQYD	297	Phobius	Cytoplasmic effector	6	yes	-	-	cd00144	MPP_PPP_family	5 hits found	Q59KY8_SIT4_Candida_albicans	reduced_virulence
M11_517	NODE_4_length_435312_cov_10.3876_ID_7_610	MKLLTSNFLTCAVKQCRGQADAYPLHFEQCELEIKELEFNPTFIRGIMPRIEWPALLAVCADLGNTSLPPTKPTLDEHDAGKGRAQGAGEEMRDEVSEQDTDRVLKSLHNVLLETNVREGQMRCGRCGHIYPIKEGIANMLLAEHEVV	148	Phobius	Cytoplasmic effector	6	yes	-	-	cd21089	Trm112-like	0 hits found	-	-
M11_518	NODE_50_length_99238_cov_10.851_ID_99_2	MQFGLSSQLTILLFSEALGLSAGASTTVTNGKAKKTAMQNSVSAVSAVSAKAYKWMWGDAGIPEEYISYSYLYCAGGRHPRPTFSGADSFESHNIVQVSLYKGQDGQKLGGIGIQYAGGEPEILYGSGTEKCEAESCHRKTLPAGVYVNGVHAACDYKTKSIGYLRFSFSDKTSLSIGKESLMPDTPKSKNFWPSGLERQTVSGMIDLHGIFKPGRGFVGLGARFSEIDHGEEDGDEEDDEIELKPLKVKHGIEYSIRGPPMAAQKDQDA	270	Phobius & SignalP	Cytoplasmic effector	4	yes	-	-	-	-	0 hits found	-	-
M11_519	NODE_50_length_99238_cov_10.851_ID_99_25	MMQSLAVACLTVLGQKPRRCAPVSFPFSCIRCQPQKPTCNASNLRVYSECYAIKKSPCVSCLCDIRVLDESHIDQARPSLLSL	83	Phobius & SignalP	Apoplastic/cytoplasmic effector	9	yes	-	-	-	-	0 hits found	-	-
M11_520	NODE_50_length_99238_cov_10.851_ID_99_40	MTMKTILLVSSGTAMGNLGADEICECDHQDERSNKARFECVLCNDNENAVLLGGWEKGSTTQRNRTQRNRTQRNRTQRNRTQRNTMQRNTTQRKTTQRNIGLCHQQSLY	109	Phobius	Cytoplasmic effector	5	yes	-	-	-	-	0 hits found	-	-
M11_521	NODE_50_length_99238_cov_10.851_ID_99_109	MMDLVFTPFLLSDTIETAMQIVAEKASKAGVDLVYSQKHDIDKVIGDSLHLRQVVLNLLGNAVKFTSHGYVKVTSSYKAALSSSHRIVSIIVEDTGIGISSKGIDRLFKAFSQVDASINRSFGGTGLGLAISKKLMELMGGKIWLASIEGEGTKFFLELVLEVDVERENERHPKTIEQSKTSKNEKRLALVISRFQSTADVLVDDLNDLGFHTEKNTSTFDVQSVITQATTQLFSLIFLDLQVVGAVEMVKALQTIPVSTISFFKIIILTNHGLHVPPDMSDARIWGYLVKPIPKSKLRSTVSAALSSDGLENGSKTTNLSMKFNNGNISTIPNGDNSTPENNTALSILLAEDNIINTKVALQHLKRLGYTDVVHAKDGIEVLELCATAVEESRMFDLI…	485	Phobius	Cytoplasmic effector	2	no	-	-	cl35992	PRK11107 superfamily	204 hits found	Q5AHA0_CaHK1_(CHK1)_Chk1_Candida_albicans	reduced_virulence_loss_of_pathogenicity_unaffected_pathogenicity
M11_522	NODE_51_length_98964_cov_10.4691_ID_101_66	MKVLCLGSVCGNYRLAHQKLAILSKKQTFDCVFSVGPLFSLETSSEEVVEVLKGALQPPFPVYFSQERSTLPKALSDQSDTAAGQLCSNLHYLGNSGRIKLAEGIKIGFVSTNDLYDYDLDNSTADAIVDILLTYRKPSSDSETMDPLAKFTGFSRPKYHFYPSLDYLEEIPYCSGLPDQQKRLTREIGLASTGNAEKMKWLYAFNLTQEEPDAKMLNTAIVNPYLRRKAKGQISGSSKDDAVAATEIETTTKDEIQNYDKRKLKRPPNGYSCKLCSIVDDHYFKDCRNKVQNKKRKRGDQVASRKHVDPGTCFFCLSNPNLARHLIVSIGDCGSYMVLPKGGMTQNHVIVLPVDHKATLKDLGDTRELVQQEMTRYVMALEQFYERNNMVGITFEISR…	518	Phobius	Cytoplasmic effector	12	yes	-	-	cl00228, pfam04676, cl13995	HIT_like superfamily, CwfJ_C_2, MPP_superfamily superfamily	0 hits found	-	-
M11_523	NODE_52_length_88264_cov_10.6732_ID_103_70	MFFLATTGSVVLRLSSQRHTSHNVISAQSHESYSVQSNVHPTIDSLDYVVYRKQNIPVFTCIHTKVEWLCLQMLPPTSHAASSAISTLAEPKQERRELIRRH	102	Phobius	Cytoplasmic effector	2	no	-	-	-	-	0 hits found	-	-
M11_524	NODE_52_length_88264_cov_10.6732_ID_103_99	MKLVVLHSVAMIARLQRDDGLSKLTSYFCCRSPQTDIANVAGSSSEIVLIPCDQALDEVADIMFESDWRMKHFLILHTKRSSLLFFIS	88	Phobius	Cytoplasmic effector	3	no	-	-	-	-	0 hits found	-	-
M11_525	NODE_53_length_85622_cov_10.1625_ID_105_42	MFKRGARWTWSRSWRQGETTTHRSFAQKRTTTGTIAISLSALTTTCLVALAVTTTTTTSEGTASNELAWFRRPLLQLESPLESDSLARKQAVTEQSPMRLRMERFVKEKQAEIVKEFEELDGSKFRIDKWQRKEGGEGISCVLQDGQLFEKAGVNVSVVYGKLPPAAIKKMKADHKGLDETETALPFFAAGLSLVAHPHNPMCPTVHLNYRYFEIENEDGTPRAWWFGGGSDLTPTYLFDEDAIQFHSELKKACDKHDRTYYTTFKEWCDRYFYIKHREESRGIGGIFFDDLEDKDPEELFSFVKDCADAFLPAYLPILRRRKDLPYTEADKAFQAVRRGRYVEFNLVYDRGTAFGLATPGARIESILMSLPLHASWLYQHVPSGPREEKIMDALKKPR…	402	Phobius	Cytoplasmic effector	6	yes	-	-	pfam01218	Coprogen_oxidas	0 hits found	-	-
M11_526	NODE_53_length_85622_cov_10.1625_ID_105_92	MLSSAFTLALAALVGLSDAQTFQRLGTCPKLGCIFPPDRAEFVPGAHFDVRLEVHAPVNGSEAFNGGNPDTGFTFTVGPVNGTAVPVAQFFNTNQNPSLERWNFTWYEDLFAQDAKTPSVVNVASKIYRYVSINTPGEYVATLKYYNGTNTTAHWTVLQPAVPLKKAKNVVLFIGDGMTTKYELLHLCFQRDTNEKV	197	Phobius & SignalP	Apoplastic effector	3	no	-	-	cl30605	PRK10518 superfamily	0 hits found	-	-
M11_527	NODE_54_length_71117_cov_10.7932_ID_107_47	MFLLGVFLQCLTLTHSAPSTKPKTGPDLDSTGNSPSFDVVTLTSRPSPASPNSVQVNADTPDFQQAQSVVHPGASLRNLDDQDDDDDEEPSKDSRGAQVSKDFSHRNRRHGRCECDYLVMLQILQAQGIVSAILGSNGLYGLTTGPGVGLGAGAGIGIGFGSGGDLHGGLGGGFGVGGGGGAGVGGGLGSGIGGGTSAGIGGSAGGGLGGSIGGGSGGGLGGGLGGGLGGGLGGGLGGGLGGGLGGGLGGGLGGGLGGGIGAGAGGGRGCGGGVGC	276	Phobius & SignalP	Apoplastic effector	5	yes	-	-	-	-	1 hits found	A0A0H3HR34_BPM02934_(vgrG2)_Burkholderia_pseudomallei	reduced_virulence
M11_528	NODE_54_length_71117_cov_10.7932_ID_107_85	MSIMNMSSCLSATRRLHLAMMRRMSHRSSSSSCHWHSSTVSKRTPRWMSLQLSRRLARQARLLPRRHRNHTRSEISPLSMNQDSPSS	87	Phobius	Cytoplasmic effector	2	no	-	-	-	-	0 hits found	-	-
M11_529	NODE_55_length_68800_cov_10.7648_ID_109_6	MPLLTASPMVCSLIVVCPASCTPLARNLRVTSSTSKKRSWFLLRGSTKYSTSAIKNSRTRSKPDRGAISFRKDFPMEAEAKGIRALLNSSNLLKFKNCPCAVSGLRYALN	110	Phobius	Cytoplasmic effector	5	yes	-	-	-	-	0 hits found	-	-
M11_530	NODE_55_length_68800_cov_10.7648_ID_109_90	MNVAGFFCLMLDCWPSRPPERRSWSMDSWAPLQEARRLLLFDGFDTLLCEEERGSSPSVLEREPVRPLESELCDDGERDRWPCGCRPLSE	90	Phobius	Cytoplasmic effector	6	yes	1	PSVLERE	-	-	0 hits found	-	-
M11_531	NODE_56_length_63200_cov_10.5777_ID_111_6	MIIFIFSIVAFCMELAIVAEEDNLASVPDSVFEAKGTALSIRFDDKSYVKLYEYASNYMDVPDEISCYANIRLDRLYAGYKTPCPGFLHMGLYHGSVSKNFKTMSIDSNDRIIHVKIRVCDSVKYSSKDDHGRICSVEFHTYAKKRLFCGPTDKERPLPKENEFEWSSPDPKTIGLKFFFGLSGAGIDRLGFYYGTSTPVSKCIKKV	207	Phobius & SignalP	Cytoplasmic/apoplastic effector	7	yes	-	-	-	-	0 hits found	-	-
M11_532	NODE_56_length_63200_cov_10.5777_ID_111_38	MDKKLLLLGLWCQGRYIYRLAVYTNRPNREVYLAQDVDATMIPSCRVTWYNDTHKPSYPLESFSFMEGEDESNVRKKRGSLHL	83	Phobius	Cytoplasmic effector	2	no	-	-	-	-	0 hits found	-	-
M11_533	NODE_56_length_63200_cov_10.5777_ID_111_86	MTKYTLFKAIGWTFVLQAVQAVSTEKVCYDGAFKQVIATGSPWAVGLDVYEHLEPAESACFQYEETTMFSSFPSAIRWKFLPSLQKIEDRKDKVTAYGFVNTVANLGLAYEKIGKIPMKQVWPAQTDNKAIFSAQIFAARCPHNRTK	147	Phobius & SignalP	Cytoplasmic effector	3	no	-	-	-	-	0 hits found	-	-
M11_534	NODE_57_length_62579_cov_9.95254_ID_113_23	MYKPVVLHSAILLQNQIVLCIESPSITILVCGCGIGNSANLVVILDELQSKTGSDMPYNYHVSLATRHLDEKSYCDNDTSRYRDSISPISSEVTGFEPLLTSDWNPMTR	109	Phobius	Cytoplasmic effector	4	yes	-	-	-	-	0 hits found	-	-
M11_535	NODE_57_length_62579_cov_9.95254_ID_113_48	MVQIHVLCLTGCLGYVDAFFSTCEIRYRDDCSFIYRSQVLTTDEAIAESQQVLSHSLYKTIMPVPTETTRNEDVTRALSTFNPAIPTIFCHLMDKPGTRSEKPCGSAIHKMLNCCRFTVQPRLLEREHCVLRIHRSR	137	Phobius & SignalP	Cytoplasmic effector	9	yes	-	-	-	-	0 hits found	-	-
M11_536	NODE_58_length_53268_cov_11.0688_ID_115_17	MSSITGKGIIHLMSLLCLAIHRFCIQGLSEDETSQDKCLIKLTHGISTDCQESFQATEGLTRPPKKWIQDFRQNSKLLTEAITIRANRSCFDVQSRAYNMDLVR	104	Phobius & SignalP	Cytoplasmic effector	5	yes	-	-	-	-	0 hits found	-	-
M11_537	NODE_59_length_47704_cov_11.1142_ID_117_47	MTSFLFIVNFLTGFAALLPENALHKSLCRHELMAERLDIWHQWLSFGKSLGRHKTLLGAFQRRLYHCRPAKAVLPKSGRGTVCVWSRRRMSSQPSHRAQQRHQRRRKAPVQKVPRLQTCRMS	122	Phobius	Cytoplasmic effector	4	yes	-	-	-	-	0 hits found	-	-
M11_538	NODE_59_length_47704_cov_11.1142_ID_117_60	MAQATNSLIEMKARRALPVLISLLQDETIGCASKDTRKSRLDSCTHGNHDRTFGQEGMRNLARHHNGLTSGNDSPLIPPQLSQPQQD	87	Phobius	Cytoplasmic effector	2	no	-	-	-	-	0 hits found	-	-
M11_539	NODE_59_length_47704_cov_11.1142_ID_117_69	MLTVSIFQIVLSLTVSIDSALALNVRRPSWDALSTHDDLAKRNAMPFYPIGCFNDNQNYRSLADDAIYADDMTIEKCQLYCSSQSPTYTIFGLEYGRECYCGSGLRNGLSQTQDSCSTSCAGDRTELCGGASLFRYTQPIFSWPYQCSPLQVLLN	155	Phobius & SignalP	Apoplastic effector	9	yes	-	-	pfam01822	WSC	8 hits found	G4MZ98_MoAPX2_Magnaporthe_oryzae	reduced_virulence
M11_540	NODE_5_length_408885_cov_10.082_ID_9_8	MSESLIDSLLPLLASLGFGSRVDERPDTSVEMTVPGSRLVSGDHDDGNLWTVLGHITSSLATRREHNDGRGILLVGGSNGRTTDSLCSGCRSNSELANVFGDSRRDGSLCHDGSLVHHLDGFDGVGTLGCLARQHDTVCAIENGICNIRHLCPCRPRVVGHGLEHLCGTDDGLACEIALSNHHLLR	186	Phobius	Cytoplasmic/apoplastic effector	10	yes	-	-	-	-	0 hits found	-	-
M11_541	NODE_5_length_408885_cov_10.082_ID_9_19	MKPAVIPALAVPWPTAVTGSPSPVEVIRSISQYRPVILVVMSHSARSRGMKAYDWRRIDDYWSSTRKRILYKTGSIETLTSAYRRKRGMRMTIDSFTERDGEKGCIFQR	109	Phobius	Cytoplasmic effector	1	no	-	-	-	-	0 hits found	-	-
M11_542	NODE_5_length_408885_cov_10.082_ID_9_24	MKCLVSLRSSCIRHAAVFASDVCWEEIQMHLNQRLLLRCRCRRFGSRFSARGRQGRDALRETITRSIRQPFQDSRSSHDGLVRFHWRLRGR	91	Phobius	Cytoplasmic effector	5	yes	-	-	-	-	0 hits found	-	-
M11_543	NODE_5_length_408885_cov_10.082_ID_9_133	MLSWQNVCGSAMLVLHQLSAIESHMLSYKEQRVINFMRRLRIQSTCSKTTFRSMPNIIWTISCPNHSCEFSNRFWETRLRNCLREIIQGRLQSRLQQSEAS	101	Phobius	Cytoplasmic effector	5	yes	-	-	-	-	0 hits found	-	-
M11_544	NODE_5_length_408885_cov_10.082_ID_9_170	MKSLSSLVVLYVCFNDLVFAQLPNRSSLTCAPSSASSAINTTQAIQSAADAWVYGLPALAIEQTRNAYLSFGIPLNYVQAQPGLNTAAQRVVVRPNADTVYSSRKHATERL	111	Phobius & SignalP	Apoplastic effector	2	no	-	-	cl34990	COG5361 superfamily	0 hits found	-	-
M11_545	NODE_5_length_408885_cov_10.082_ID_9_207	MDPKMFSTLNFAWCSTGHLTPGSSSSLCENQTSSGCPQSSRAIAGFLVNLIIEDRFRKERPPLPPCASGLSAHGAPTQSKPSQSSIFCGDLEHKTESDWKKRMYSCCMVSQNHGLVRNLERYS	123	Phobius	Cytoplasmic effector	7	yes	-	-	-	-	0 hits found	-	-
M11_546	NODE_5_length_408885_cov_10.082_ID_9_275	MSRKPLFNVILTTLGTVCEPGGLYTTVGPRIRTLARLDVESPAAGENMAGSRLVGACPAHFRDFKNFPTNDKNDFELSLLAGWDRIYIHFLQVPQDNFGENTIYLHLPCGSPRSSCFVRQ	120	Phobius	Apoplastic effector	4	yes	-	-	-	-	0 hits found	-	-
M11_547	NODE_5_length_408885_cov_10.082_ID_9_372	MMFWTPAIWVCRACSEPTPLKVATARKETTASRESLSTRSNSAASESLACSPWKVLAIYAKTSAFERSAGRGHLSKMKHKPSMASRRSLSVFANCTISLVQKAAAGVFALVSTKNELTLSTKNCARGSGKGSDWKSGIAKDH	142	Phobius	Cytoplasmic effector	5	yes	-	-	-	-	0 hits found	-	-
M11_548	NODE_5_length_408885_cov_10.082_ID_9_453	MFCASKSVMRRMDMSLMAIVSGEAPEVPVLSKVSGNVFEKRLLESYVATNHKDPVNAQEMTEDDIVDIKTSRIIKPRPPTATSIPSLLSIFQNEWDALALETFQVRQQLYQTRQELSTALYQHDAACRVIARVMKERDEAREALARVSENMNGSTVEGDKMLEDDVAPSLPSEVQDTVNGTLERLSAGRKKRKVPEGWTTPESIGTFKGKRATKEDAVILELPSQASRYSFFAQHPSGEFYAATSGPDSWTLNSVHDDHIIAEYKNDSGMFSRILLQI	278	Phobius	Cytoplasmic effector	2	no	3	QELSTALYQHDAA	pfam08606, cd16656	Prp19, RING-Ubox_PRP19	0 hits found	-	-
M11_549	NODE_5_length_408885_cov_10.082_ID_9_485	MISRAFINDSLLLLPEALLVVLLDKTSRICTSDSADVCLISKLPCFAPLATLVLGDSCTIFKNWRASSVDDDRFLFPFGSDDRGICTAFSGSVFV	95	Phobius	Apoplastic effector	5	yes	-	-	-	-	0 hits found	-	-
M11_550	NODE_5_length_408885_cov_10.082_ID_9_488	MPNVVIIGAGPAGLGLAQALQNHKPALPTDVNIVVIDRRDYYWHIIAGLRAPVDTEVAEQATIPYDRVFANTANARIVRASATRIDDSAVYTDLPGADAKIDYAYLVLATGSTWSKELNLPQVRDEALKKLSEQGAQLAAARKIVIIGGGAVGVELAGEIATKYSGQKQKHVTLIHRGTQLLNDVYPDKLRERLRKQLEAVGVTIKLNTSIDANAEAGEIVLAHGEKLTCDLVYQTTGGRPNVELLKEYDATALADNGYVAVDKSFRIKGHPKLFAIGDLADLADLPEQRQAAKIPGHVSVAALNIVSLLKEGKVQSEYEGQKELIIVTVGSKGGAGWVMGVNIGSFFSSMIKSKGLFISKTRKQLGY	368	Phobius	Cytoplasmic effector	1	no	6	VELLKEYDATALADN	cl43367	Ndh superfamily	9 hits found	W8US24_NdhC_Staphylococcus_aureus	increased_virulence_(hypervirulence)
M11_551	NODE_5_length_408885_cov_10.082_ID_9_527	MKVTALLTLISTSLLSAAAAADGTGLQIGIKKAVPDAECTRRTRKGDSLSMHYTGFLKSDGVKFDSSLDRGQPFEFTLGAGQVIKGWDQG	90	Phobius & SignalP	Cytoplasmic effector	1	no	-	-	pfam00254	FKBP_C	6 hits found	Q2LK92_BcPIC5_BcFKBP12_Botrytis_cinerea	reduced_virulence_unaffected_pathogenicity_increased_virulence_(hypervirulence)
M11_552	NODE_5_length_408885_cov_10.082_ID_9_547	MPLGFLLYVLQPEVADSLTAMFFRASAFSQTETTSVLSKVREVSLDFELSPFAIHLSALEWPSSACSQAFAGRDELGVYQEDSKDCLGMATMKM	94	Phobius	Cytoplasmic effector	2	no	-	-	-	-	0 hits found	-	-
M11_553	NODE_5_length_408885_cov_10.082_ID_9_559	MHPRQSLSTLTGLLSCVQTRHFQEAEGVYLHLLNSRKLRMRPRGMPYLTSLPCNRQNDLREQGLLHCLPVLQVVMAPRSRVCPTK	85	Phobius	Cytoplasmic effector	4	yes	-	-	-	-	0 hits found	-	-
M11_554	NODE_5_length_408885_cov_10.082_ID_9_561	MERLDTIRICKRTIRMTLKKKERTRRRRMIMRKKKKKKMKKKKKKQTSRCQWKMLLNAMAATLVNHYRLMTLIGLAILYSTIPSRIFKARTSWLLIF	97	Phobius	Cytoplasmic effector	2	no	-	-	-	-	0 hits found	-	-
M11_555	NODE_60_length_45479_cov_9.46865_ID_119_23	MANRQGCFLVVHVLSTTSEVAVCNPEPLFCGLCNVSSEDACCVRTEHRHMDTISLSVYLATRSALRTEDYGTFCEISCRAIRA	83	Phobius & SignalP	Apoplastic effector	8	yes	-	-	-	-	0 hits found	-	-
M11_556	NODE_60_length_45479_cov_9.46865_ID_119_45	MLPGIVTVVAGCLEVMVEATPITVAFMPTCVKVVSSVANCVAVTVTLAMGEAHKVCVTVCVIFPAMVTVVVPRSRVTICDCCVRHSLA	88	Phobius & SignalP	Apoplastic effector	8	yes	-	-	-	-	0 hits found	-	-
M11_557	NODE_61_length_37836_cov_10.6795_ID_121_9	MAPGRELPLLALSKVHALPRNNHADLAIKNESLGCLLMITYPTYKFLSSYTRPNCVQIPLQPCIFAHRSLNDLLTKSIKVDSKDFGHNGTNLFQRLFLYSRVSTLKVSGSAEERS	115	Phobius	Cytoplasmic effector	3	no	-	-	-	-	0 hits found	-	-
M11_558	NODE_61_length_37836_cov_10.6795_ID_121_30	MSLLALMRVVVGNSLSWLIKTWKEVQLLKYLKLVSYSHVWHEMRQSSFGPRVSVSHIRQEYCDRGDLERQALRICRKTESIVELAEGQMQMQVKGT	96	Phobius	Cytoplasmic effector	2	no	-	-	-	-	1 hits found	I1RTL1_FGSG_07520_Fusarium_graminearum	unaffected_pathogenicity
M11_559	NODE_61_length_37836_cov_10.6795_ID_121_36	MSCATVQALAGCFSPVRIEPLSEFDSTMRRGIASLDVTKGSTLGTLLSFQFFNSLYNNDRLGHTSPNAKPGLERTRRRRAGTN	83	Phobius	Apoplastic effector	2	no	-	-	-	-	0 hits found	-	-
M11_560	NODE_61_length_37836_cov_10.6795_ID_121_37	MSSFSLGTICSPACCGPGDKSGKIRRSSTSSSDYFTQSNTIFLEEAIAIARQDTRISHMLIDNWGAVVESLSTLSPIRNSVEDLNIAEPLCYSR	94	Phobius	Apoplastic effector	4	yes	-	-	-	-	0 hits found	-	-
M11_561	NODE_62_length_35044_cov_11.3137_ID_123_4	MSTFGPKPTADKFFVVFLSILSFSPSRLLSIGDDLKSHAEQPDSQTKTFQDTHSGQGRGRYSIDCPDRACYESNPSRLRHEGTKKAHGFRLDFIKSTILASLLDSSEQERA	111	Phobius	Cytoplasmic effector	2	no	-	-	-	-	0 hits found	-	-
M11_562	NODE_63_length_33928_cov_173.095_ID_125_1	MIPILKFQKSEKRLWRNLVSAISLGLIVLRHEGSSPSNRIFYIFGNETILLQHHYKKKRQLYYASQASLAKWLKRRSSKPYIVGSNPTGCYIRGSVRLYNITNSEQE	107	Phobius	Cytoplasmic effector	1	no	-	-	-	-	0 hits found	-	-
M11_563	NODE_64_length_33242_cov_15.5051_ID_127_26	MRWRRRLPLDCACIATAQTASSCSDRANVTCPSSSVSPETAQPTLVKFGIMTPVASKDFCVCRSSSSVKFNLPTKFPILLASPALTSTNDRA	92	Phobius	Apoplastic effector	6	yes	-	-	-	-	0 hits found	-	-
M11_564	NODE_66_length_28343_cov_14.8772_ID_131_17	MIYGLSLSRKMMSLTTKVQGLSTLLLTILFCTQECLARAIHTDVQPIIQILSPHDTHSFDWSIPVEHQWTPEEAQLFASTIGHDRLMSSDSQFAKEMDDMEVNLMQSGNLTLQKRSGDDIFAGSKVTIARPIDYKVVSQTDCKSKDPRPERCRCEKTDVVMQTYKIQPYFGKPVRTSETICPPGTLSYTPAAPRSQTLSGGPSIVCQI	208	Phobius & SignalP	Cytoplasmic effector	7	yes	-	-	-	-	0 hits found	-	-
M11_565	NODE_66_length_28343_cov_14.8772_ID_131_19	MCRTFLQVWSLWSVYMLTRPIDTAHAYPRESFADDRFAIITSDLEAGQRASPSLELHDKAVDVSRDDPLGDHNTTDHGVSKENQFQVSARHTSGLLDISFTTRICDNAYSGACSCRHQTIAFQEAKAVVHSGPIQRLSEALCSPGTISWTSPKVRSPTITSGPPKFVSMVNHLPMSKPIATQKIKKLWKLAESISDKYQEE	201	Phobius & SignalP	Cytoplasmic effector	5	yes	-	-	-	-	0 hits found	-	-
M11_566	NODE_66_length_28343_cov_14.8772_ID_131_21	MLALLVTLTENHGSCAKRMQCNSCEIATRVIGNPHKGYTELSRVRSGNIQFCNLRWRMKTSRRSKGQSKRYTQQCSLLYLACGPRDPLYMEAIFAVSVLPR	101	Phobius	Cytoplasmic effector	6	yes	-	-	-	-	0 hits found	-	-
M11_567	NODE_66_length_28343_cov_14.8772_ID_131_39	MKFSGALTTLFASATLVNALPNNFQYKRQFNGTASNTTSSVNGGGAGVDAINTGLSTATVTQTLTTTISQQYTTFVSTSVSTATIVVPLNGGAGVAPVNQSPGSGSVVNQQGGAPAAQVGSGSSPVNGPVLGSSAAQCSCAPAVVATGIYTVTVVNQVDLGTSTYYTTYPTTTLGLITIAGGSIVGAVPTVTNSAVVASNTNAVLAPNQSYGSVTVGGQTITIIITNTIITNVVLPVNGGGNNAGAGVAGLGLSTTAPFSNSSSTTSISGTASLTSLPTASTTGAGISATAGAPIAGGSAQTATTQSSSIAAPTTLAPGTAQVAVGSLGTTPLYNQPAWINDILSITNAYRARNQAPPVVWDQTLANFALTNANTNAASGNLVHTANMPGMTDPYGENL…	497	Phobius & SignalP	Apoplastic effector	4	yes	3; 5	GLSTTAPFSNSSS; YYLTCEYSP	cl00133	CAP superfamily	6 hits found	I1RG88_FgPR-IL-2_Fusarium_graminearum	unaffected_pathogenicity
M11_568	NODE_67_length_27322_cov_10.2492_ID_133_22	MRAFSSALDSVPAALAENSGLSPIETLADVKSRQIKENNSRLGIDCLSAGTNDMRDLFVIDPLIGKRQQLLLATQLCRMVLKIDDAITANGEDQY	95	Phobius	Cytoplasmic effector	2	no	-	-	cl02777	chaperonin_like superfamily	0 hits found	-	-
M11_569	NODE_69_length_27159_cov_10.2757_ID_137_4	MKRPDTSQGRGSKGGSGICPPFGSLALLPLAAALVAQMWDILLGVPNCSDYRIESSRTELPAVTLSRVCKESVIGLRKRVVAWGMSKFARGNDDLEDDAWQAAHGHETVSGGGATPAPVDNRSLYEKLQEQKAAKEDALNEATKFSNLIRRLDNDEIDFLAGVTEQKAKEEAARTRQLARDLDRFRHAQRAIDNTERLKQSRQATESEAKSQQGVLPTAVDHAQTTLRKRKHLAGVVRRDDKQRKREQKDKEEEEGEKGKEGSNRVEEQSAGKVRLEVSTPDVAKSMMKQQPGSTSNRLIDYDSQSDDSGSAKGG	315	Phobius	Cytoplasmic effector	3	no	-	-	pfam10187	Nefa_Nip30_N	0 hits found	-	-
M11_570	NODE_6_length_394779_cov_10.7723_ID_11_16	MTLLVGLSSCVGSFAPPQSAQKGCRDFYAVLGCSVMKHPILFKVRNCLIDRSKQFITQTPFSINWRRDSIQVRRFVAPIPRRGSTCADRCATEQNLRDFHGQKHDE	106	Phobius	Apoplastic/cytoplasmic effector	6	yes	-	-	-	-	0 hits found	-	-
M11_571	NODE_6_length_394779_cov_10.7723_ID_11_39	MKETLKFDSLGLTWLFLALASRTQDDRRRIRQPRCGSGNGTQSHGREIPHHPSGRSITLRKEGQQGIDLRAYETGHHHRALPRDDSAG	88	Phobius & SignalP	Cytoplasmic effector	1	no	-	-	-	-	0 hits found	-	-
M11_572	NODE_6_length_394779_cov_10.7723_ID_11_60	MLRTTLSSLRATFVLHMSLLLRGKLLDQQASPTIPMQSLSWTTASSVSLHRRRLLRNRERHSPPRMMRSLSGPSGTTGRRLRHIKISESDTNIIRGNRGRIESRRSRRSTEVACQPTRKCCAFPASLI	128	Phobius	Cytoplasmic effector	3	no	-	-	-	-	0 hits found	-	-
M11_573	NODE_6_length_394779_cov_10.7723_ID_11_123	MYPLVRMPRLELVCESRMPSSSTMSMSVLTLASCTPSSARTPESEHGPESRALRQLPVSTTRQSRGTVSRCSPSPWWPTMWLSVMRFDYKTASSCHKKSSRAEAILGK	108	Phobius	Cytoplasmic effector	4	yes	-	-	-	-	0 hits found	-	-
M11_574	NODE_6_length_394779_cov_10.7723_ID_11_127	MNVTRMTSRLAMTNTVCSLALMREASVLDVSIRRMRHSQGSINLLDEAVGEGDGNENAVDLAARCTPGIITTSLGKVDCRGNHGGTLEGCQFHDMSLSICKDIHHN	106	Phobius	Cytoplasmic effector	5	yes	-	-	-	-	0 hits found	-	-
M11_575	NODE_6_length_394779_cov_10.7723_ID_11_170	MRHSSHLGFFSSRRCMIFLFIVCGILIYACCQPRNSPTSLAVVQYATNRQYLCNALINVDRLIRLKTKLQMVVLLPEEFLRRRGQSPVPQLIQSLRDRGVLLKPFELESWELQDATYAHSLSKLEILRLPYEKILYFDNDGLVLRNLDHLLEQDMTSELLLPEAYYAENDRQTQNRILSSAFMVIKPSQQLYKKAQELMKMRALHEFDMEIINKLSGLFTTKVLPNKGYLLLTGLFKDHSSYSSDQNWDAQQEYDQAYYIHFSDSPIPKPWIDDRGASFAAHGPKCPTGGIDCDDVRIWRDIYNTFKDEMRDVCPNPKILDP	322	Phobius & SignalP	Cytoplasmic effector	8	yes	7	ATYAHSLSKLEILR	cl11394	Glyco_tranf_GTA_type superfamily	1 hits found	Q59WF4_MNN2_Candida_albicans	reduced_virulence
M11_576	NODE_6_length_394779_cov_10.7723_ID_11_187	MLSILLFVLTPSGERSLLPVPSFCATGTQPPKAKKDIRISPRKHFNHFTHDPYNVSKTRRAEVMCGIRKRCISTTNDADCSDRATQAINVGRHFDLHIV	99	Phobius	Cytoplasmic effector	4	yes	-	-	-	-	0 hits found	-	-
M11_577	NODE_6_length_394779_cov_10.7723_ID_11_291	MSNDRLDFATSLFSLCAVASMRPRPNQMLSDVRSCCRQSDSSVLIPSLMLPSSEMAMFPMHRRFFQLNSVRGFPAGHLNFSCGAHIAMDSLTHMNAQNIY	100	Phobius	Cytoplasmic effector	4	yes	-	-	-	-	0 hits found	-	-
M11_578	NODE_6_length_394779_cov_10.7723_ID_11_327	MSDQVTIKGLTKLFSAMAPQSCKETRMFSMLPFVMGFLALSHAYAITSGVVEVDNEPRGVYRCYGDKKPFAVYHPKDGSSPLLALYTGSSTTEPPRSDTRNRVLEVEGYGYVSYDYAKEAFLFDNESYVSILQNWDISSVSHYGISEMSVGPGARSSYRICAAKTR	166	Phobius	Cytoplasmic effector	3	no	7	PRSDTRNRVLEVEG	-	-	0 hits found	-	-
M11_579	NODE_6_length_394779_cov_10.7723_ID_11_379	MKSMPVDSILPKLFPPRMPPSQLLPLIVQTVPISQARMVALPLPSRSLALQGSKSPRKKSCKVSQVPISHQARQICRLGPLLSQRFATKDS	91	Phobius	Cytoplasmic effector	2	no	-	-	-	-	0 hits found	-	-
M11_580	NODE_6_length_394779_cov_10.7723_ID_11_391	MHRFWIRLPCRIHLCTLSLVRVTCEIKYCQFRTINVICAIRLQKAVIRILSSSVVLPDQWQFVDIRELWPLPQTQDISSTLGQRDACTESVARDRPSGQMYAASEARESLPPSLSN	116	Phobius	Cytoplasmic effector	6	yes	-	-	-	-	0 hits found	-	-
M11_581	NODE_6_length_394779_cov_10.7723_ID_11_407	MSFLAFGGCVPVAQKDGTGRRDLSPEGVKTKSKIESIERQKVEGQAQLSAMKLMSSVGVVEPQIAVRQKDGLMEMMPFQQLPKGKSADKVSAAFIPVNIPQNASQ	105	Phobius	Cytoplasmic effector	1	no	-	-	-	-	0 hits found	-	-
M11_582	NODE_6_length_394779_cov_10.7723_ID_11_493	MLFGTVVSVVTLLGCACAKPFKLQLGNGQAIGMEGQRFRANARLDKAALFDIRAGKLVLSPSGSPVYYDPTDPISGNDITTAKTPNAVAVPVHIDSSHMLINDVQASMKETQGQFWLCETERYLSIGEDSTDCDAQISIRVIDQ	144	Phobius & SignalP	Apoplastic effector	4	yes	-	-	-	-	0 hits found	-	-
M11_583	NODE_6_length_394779_cov_10.7723_ID_11_498	MKAAKSAESRRQNELAFVHQAILTVANPSAMAPQVREMQCRTIYPQVLRRTRDSCQRIVIVMPLYLKTSRLVFSMETIMKTVMF	84	Phobius	Cytoplasmic effector	2	no	-	-	-	-	0 hits found	-	-
M11_584	NODE_6_length_394779_cov_10.7723_ID_11_503	MPESSTALMSISWMSKSRRRMVMALESTAKCNRLVPSSFCTLTFPSCCRKRSIAIGESSRHAWIKVSIDPSLVTSDACASRLNPMLFPPLEVDMMVSCVGDGKASISLAREQ	112	Phobius	Cytoplasmic effector	6	yes	-	-	-	-	0 hits found	-	-
M11_585	NODE_6_length_394779_cov_10.7723_ID_11_519	MSGTRVLMTMESRKMKHTLKAMSILISWGLRQRGLPSKSMIQKRTRKITMTTKWLKTFYSSVLSRKSIRTRPQSPSSRRSMRRIRQCMSN	90	Phobius	Cytoplasmic effector	1	no	-	-	-	-	0 hits found	-	-
M11_586	NODE_6_length_394779_cov_10.7723_ID_11_534	MGLFYAKSLLFCLGSEASSCRSLSCCQSCCPPFLLPSVHVPADLQHGTMRDEGACPCLYVRCTARYTHSLLLLDGRIGEDARESNDDSKQTHVAHLATKHPAEGHDRTRLHVTDNRRSECGCAMDDEELRDVDQDGKGTRHEHENPSIVRDLGKDWDRVRERNTDQEQQDRPRGLVVQQLHRADLVLLCKCANPDCVDARDCHSCKRKHDTVNAGRALRGD	221	Phobius & SignalP	Cytoplasmic effector	16	yes	-	-	-	-	0 hits found	-	-
M11_587	NODE_6_length_394779_cov_10.7723_ID_11_552	MVDSAPCVMTTILCLLLFFFGREARCFAISAMSVVCIVSSRSTACGVQSYLDIVRLSIGQSLTLISNQVVPVWCHRVHLILKELCQEWS	89	Phobius & SignalP	Apoplastic effector	7	yes	-	-	-	-	0 hits found	-	-
M11_588	NODE_6_length_394779_cov_10.7723_ID_11_554	MTLTNPRPSRMHNPLLELVWICVLCTNVSNENFRMMSRDGRSILRQAASMHDLLSRRSIGLQLETNKPCHQMLGPQRFSVRLWITSLTKLCRPVILWTKIHTALSEIGLGQLGKTSPCRTNEAQRLYSVTRELYDFTY	138	Phobius	Cytoplasmic effector	5	yes	-	-	-	-	0 hits found	-	-
M11_589	NODE_70_length_26689_cov_11.1289_ID_139_19	MLKLKRQSSILSVPLLSRLLHETSASGTFSTEQAVPTNVTSPRDLYSRESQIWNIFKSEAAPSALSNLYQAVRRRSQNKIIEQLLEIERLNKVQLLNEQHLEAIVRALRPYDYFAKPRSRETHRLFRRRMSFFRGWLARTGCEVPASLHFFFLEEGRIDKLHDAHSQVAQTAWKTMSASGVVPDVLCYNSFIAATCVQPSTFDQAQLRRTSDSPRQKTHRRHVLDKAERTLRRAIALYHELLKRKMKPNTMTIELLMLALAWNADLHGLRSLLQRTWNIALSAVNFDALEEKGVVDEYDDEDLDLAENVTVADVPAVLPDSTLYPNQKTLTILAIAFGANQQNALALEAVQKMTEIYKLHISTKVWTELMKWSIIDSKTIKGYTPQSHVDNLFQLACSQ…	542	Phobius	Cytoplasmic effector	5	yes	-	-	cl20476	ATP13 superfamily	0 hits found	-	-
M11_590	NODE_70_length_26689_cov_11.1289_ID_139_25	MRMYVIYLMVLASADEQFLAMSRSSYDQKQLEYSLHAIVSYQDANAKCLQNRSEYLLVPEKRCFLLLCWRPHTKVSCDISTKTLHQ	86	Phobius & SignalP	Cytoplasmic effector	4	yes	-	-	-	-	0 hits found	-	-
M11_591	NODE_72_length_22418_cov_9.58441_ID_143_8	MKLTMRLLCALSAHYVENEAKMNNKGRQHASPATPYLDANARSSVAYTQKKHQSMISLSAGPLHVAQPPRYNDAIIPSAHKYCTSGHTASISGDQSGDQS	100	Phobius	Cytoplasmic effector	2	no	1	PSAHKYC	-	-	0 hits found	-	-
M11_592	NODE_79_length_5513_cov_93.8004_ID_157_11	MFGAIAGGIASALAGGAMSKLFGGGQKAASGGIQGDVLATDNNTVGMGDAGIKSAIQGSNVPNPDEAVPSFVSGAMAKAGKGLLEGTLQAGTSAVSDKLLDLVGLGGKSAADKGKDTRDYLAAAFPELNAWERAGADASSAGMVDAGFENQKELTKMQLDNQKEIAEMQNETQKEIAGIQSATSRQNTKDQVYAQNEMLAYQQKESTARVASIMENTNLSKQQQVSEIMRQMLTQAQTAGQYFTNDQIKEMTRKVSAEVDLVHQQTQNQRYGSSHIGATAKDISNVVTDAASGVVDIFHGIDKAVADTWNNFWKDGKADGIGSNLSRK	328	Phobius	Cytoplasmic effector	0	no	-	-	pfam04687	Microvir_H	0 hits found	-	-
M11_593	NODE_7_length_362539_cov_10.8831_ID_13_4	MIPLTLGSLLACNIACSRSSLLICCKSKVNPISVAVLAVQSAYARAEGSSFARNALRTGDIPKLAIPVLSSFRKGSAIFAALITRQKDRADIVISELVQQGEPPQRCGLYMEDSCYGSLGGYSEM	125	Phobius	Apoplastic effector	6	yes	-	-	-	-	0 hits found	-	-
M11_594	NODE_7_length_362539_cov_10.8831_ID_13_58	MLRPPYFCCFFLFFDLHKSRVCATMCLDKAAFGLQQCNQDLSIHIDNRILVQAESEVLKDAYVNQIDSRPAPLNLLINVKLSKDDLSTDRRIQSRATGKKYSGSAMMLTSRRMQSLKCPSKV	122	Phobius & SignalP	Cytoplasmic effector	6	yes	-	-	-	-	0 hits found	-	-
M11_595	NODE_7_length_362539_cov_10.8831_ID_13_114	MLFVSAIQLVLVPQASGQQNGYSSFNTSFSPVPVYGPSSPPFYPSPYGTGYTSNGEWTAAYAAATDFVKQLTLLEKVNITTGTGWTLGPCVGNTGSVPRLGFRGFCLQDSPLGIRFTDYNTVFPPLSQAAKTWDRDLIRQHGVASE	146	Phobius & SignalP	Apoplastic effector	2	no	-	-	-	-	6 hits found	A0A384JDM0_BcBGL4_(BCIN_03g08710)_Botrytis_cinerea	reduced_virulence
M11_596	NODE_7_length_362539_cov_10.8831_ID_13_205	MRNAIFILTATLLQIGAFWTGQVEASNVDYSSLGHVALGGQFSGISLYDSSRPTGPFNSSFQGGLYSKDSNGTYAAIGYSNGEVSSTCLLGYNNSQVIYVGGNFTQIGGVAALNIAAYNLGTNKFSALAGGVLGDINTVYCDNSTGEVYIGGSFEVSNATNVVVWNAAQKKFTTVGFGGFDGPVNTIGASGASILFGGKFDSISSLNSSSSNVAQQINLQSSYVSMLDNR	230	Phobius & SignalP	Apoplastic effector	2	no	-	-	-	-	0 hits found	-	-
M11_597	NODE_7_length_362539_cov_10.8831_ID_13_214	MWHRRRTKGSLQSMPSTTSRREASSRSFYTRSAVAISSMSGHSKIRPSSLPRTISMSRMNRMTSSMSRTIMYAVPLIQICRPVLTHSLDVQDRTHARDGDPAATSDHPSSRPLKHIRRLSNREASLAECQWPDWRSQGSFVHEPRQCSVLRP	152	Phobius	Cytoplasmic effector	3	no	-	-	-	-	0 hits found	-	-
M11_598	NODE_7_length_362539_cov_10.8831_ID_13_222	MQLKDKLFIVTGAASGLGDATARALYKGGAYVAVLDRDETAGEAICKELGERAKFFQCDLGEDDVTENAVKQSIEWSQKVGKPVSGAVNCAGIGYAGLVVGRDNKPFDLEAFKYVLQINLIGTYNVTRLVAAHMASLPEDSASGERGCIVLVSSAAGKEGQTGQTPYSASKGGVNGLTLPLGKLYLSRVIGPH	193	Phobius	Apoplastic/cytoplasmic effector	4	yes	-	-	cl21454	NADB_Rossmann superfamily	20 hits found	G4MWK9_MoSCAD3_(MGG_01180)_Magnaporthe_oryzae	reduced_virulence
M11_599	NODE_7_length_362539_cov_10.8831_ID_13_223	MIAVHVLQLSFFLAFSAQTCHVRAGLRLLVHLSFSTKHYYNTKAHFVVTPSLILIHNVRSVRYGDLSEQYDKIRYTIAKFLCEICVCGDTTHYSREFSSIERQSRKLPFVAVLLAIPLCRIIPSWRTGLISVEQHRLYVKGKHISYQRAKRTTNPDVSLIKIEGCDTPAEAQFYLGKRVAYVYKAKKEIRGSRIRVIWGKIARTHGNSGLVRARFRNNLPFVYLDRSLKQ	230	Phobius & SignalP	Cytoplasmic effector	6	yes	7	ERQSRKLPFVAVLL	pfam01247	Ribosomal_L35Ae	0 hits found	-	-
M11_600	NODE_7_length_362539_cov_10.8831_ID_13_273	MKPVLLVLGSVSWTKKVPGKFDEVGDAEVLVAVLLDALVDALVDALVEFEIVSAVGLVVVRVETSEEANEELVFTPMVEVGSRMLVAVE	89	Phobius	Apoplastic effector	0	no	-	-	-	-	0 hits found	-	-
M11_601	NODE_7_length_362539_cov_10.8831_ID_13_290	MRLTGRVTRAVSIMLVFRYKALALKLPRTQLLKTSRMQQIQGQSPIPQAQATQTLRRVRIGHPVIPTRETLLPVFKDPLHLVRTHKGLAKQQLSQTSCQQERMGPTITAPYYHLLPLVQAP	121	Phobius	Cytoplasmic effector	1	no	-	-	-	-	0 hits found	-	-
M11_602	NODE_7_length_362539_cov_10.8831_ID_13_299	MSLISAISFVPQGHAAEFPTKYELTEDEFERIQGLSALHLSSARSDLKVAQSASGKTIDEDDNEDEIEDMQSAIPISATSKEIDDELAEYNLDDYDDDEEGEQMGIFNNIKGLAYHARGEADPYVTLDNAAADSDEEDRDDLQILPTDNIILSAKTEDDVSHLEVYIYEDDSSNLYVHHDILLPSFPLCLEWINYNSKMSPDSQVTSGCNQVAIGTFEPDIEIWDLDVLDSLYPTTILGAKPGAKRRKKKNDKYHVDAILGLSANRNAKNLLASASADETFKLWDLTTGMCAKSYGLHGDKVSAIQWNPKNATIIATGGYDQKTIISDARIPDRPVQVYSVGSDVENLAWDTFDENIVYTSSDAGVLFAHDIRSTKSLWRIQAHDSTLSAFSVSPSVPG…	572	Phobius	Cytoplasmic effector	3	no	-	-	cl29593	WD40 superfamily	30 hits found	Q6XSF5_CGB1_Bipolaris_maydis	loss_of_pathogenicity
M11_603	NODE_7_length_362539_cov_10.8831_ID_13_322	MDVMLAFSVAFRIQAFCEQNAIGRSGRSTVPPERCVSRSKESRRHVLPLPTSPTTMDSFPGGKSMDNRCKVSASAWDDHLKEASLSLSRRDWLLNGLRAKSGSST	105	Phobius	Cytoplasmic effector	3	no	-	-	-	-	0 hits found	-	-
M11_604	NODE_7_length_362539_cov_10.8831_ID_13_329	MLVLIVCIARVLGCLSFVECLISCFVLPINFRLRYRDCLLRLCMICKLRASIIGHICHFRYRFSGYWKHARETGNLRHILDRVIYRRALLRFLCSLFHSFDTSMGFEAHYTEGACYSQ	118	Phobius	Apoplastic effector	10	yes	-	-	-	-	0 hits found	-	-
M11_605	NODE_7_length_362539_cov_10.8831_ID_13_336	MLFLKLVFSSVTLASPVKESRVVSSSNLALQKRLTPSGSYAPSEAACPSYPLVRNATYLSPNETAFIEDRKNITKPVLREWLSRTNLSDYEALFDANYVPNLALAFSGGGYRAMLDGGGKLNAFDWRNAEANGTGQVGGLFQGANYIAGLSGGAWLVGGLAVNGNPRIDDMWHDVWNLEQGIFNPGGLNVFETGEYYYNIIDQVDDKDDAGFNITITDV	219	Phobius	Apoplastic effector	1	no	-	-	cl11396	Patatin_and_cPLA2 superfamily	4 hits found	Q8TG07_Plb1_Candida_glabrata	unaffected_pathogenicity
M11_606	NODE_7_length_362539_cov_10.8831_ID_13_404	MKIDRIVHLGCLLLCCPVELCLASASALGEHSRNEAKYHVFDDDKRKICVSTSFDDESDPDPVMKLGKIVSIACWANKRLDAISIGYNHKNCREPGHNSVIKWKQHGCLPDHNNEAKFKRTSPELGFKDYYTGIQVVRCHDFPERVCGVQFKTKLGKSFSCGHTSAPNLATVEINFNVGDLRYLKGFFVLEEKVSSFWPIGPEYSRVLRDIGAASGHNSAEC	222	Phobius & SignalP	Cytoplasmic/apoplastic effector	12	yes	7	CWANKRLDAISIGY	-	-	0 hits found	-	-
M11_607	NODE_7_length_362539_cov_10.8831_ID_13_409	MYFLSVFMAGLTLATVCSEFVFSKSPSINMIKRSSDYPCKEQSFDDAQHPSATVRDGQIVAIACWAHERMDKFSIGYAHKDCKLGPQQDMTATEWIEHGCQPYDTENPTDTFKLDTFTLKRDEYVDRMQVYRCYRVEEFVCSAVFHTNTKRSFRCGKKYPNEVLATDTKFAHGDMRTLSGHLRAWQKSTDVQFGFMDLGASNAVSPPACRA	211	Phobius & SignalP	Cytoplasmic effector	9	yes	-	-	-	-	0 hits found	-	-
M11_608	NODE_7_length_362539_cov_10.8831_ID_13_469	MRKVRKIPVNMNRAKISMTWFNHGDALVAVAPLVRRGPMRTCAMMAPTFPDAAEIPWEVDRYRVGKTSPGTMKVVVFGPKFWKKLAKTYRANLPFVPM	98	Phobius	Cytoplasmic effector	1	no	-	-	-	-	0 hits found	-	-
M11_609	NODE_7_length_362539_cov_10.8831_ID_13_549	MFVNMLWLSVLLLTAEVSCLYSKKSPVKTLDARNFDKTIRESDQLTIVKFMAPWCGHCKNLVPVYEKVAAAMEGLVNVSAINCDEDANKSICGKYGIQGFPTLKIMRPVKKNGKRTFKAIDYNGQRTVKAIVDQLKSDMPSEVRRLESEQIRQFLSDRNETAKVLLFTKKGTISPILKALSTTYKDQISFAQVRDNQKAAVADFGIEDFPTLLILPGGMTPAETYTGDMKLAPMSQFLSSFAPSDSTLHAEGDAADSQKTASVSKPDTKIGGTAPTVLGSYTDFLQRFTDQTIKSFLLVSEDLAKSTDLEATMARFSVFSVTPATAKAIEDELSIPATQVVYLNTKKLWYTIPSSTITTRTGLLEFLDDIRQGNVAVKEHFVLRKQKEEL	390	Phobius & SignalP	Cytoplasmic effector	5	yes	-	-	cl00388	Thioredoxin_like superfamily	7 hits found	A0A0D1E191_Pdi_(UMAG_10156)_Ustilago_maydis	reduced_virulence_unaffected_pathogenicity
M11_610	NODE_89_length_2590_cov_15.6996_ID_177_3	MPMSNPLEGRHTKRRKCWGMCGLLRCTGSSITRCCGCTGSSSRRSLVSITLHLVDMTKGSCTITDQREERLYCTTLHLDHVETVQTTCDKFREQRCWVPVVRSTAVP	107	Phobius	Apoplastic/cytoplasmic effector	10	yes	-	-	-	-	0 hits found	-	-
M11_611	NODE_8_length_361341_cov_10.7402_ID_15_2	MLARVCTIYAALWVISFSFISAVPDENSWEYKHMKNEHHVTMYDVRSRGENNSCQAHATRTMRSSEFMIWIGPAFGQWTTSHPFMV	86	Phobius & SignalP	Cytoplasmic effector	2	no	-	-	-	-	0 hits found	-	-
M11_612	NODE_8_length_361341_cov_10.7402_ID_15_83	MKNNRKKLHISRSSLLRQVRMPTWSSKPNRNKRSSIKWRLPVSWRRSPRTFPSHSRSRRPRNCHLQSSPSMKSGFPMTARFRMPSTRTSTLVSTWTPESPSWVRTVQVNRPC	112	Phobius	Cytoplasmic effector	2	no	-	-	-	-	0 hits found	-	-
M11_613	NODE_8_length_361341_cov_10.7402_ID_15_109	MQRSYRLLITAIVSVFVLYRLFSYGASRSDSDGQSSWSRAHADNEKDVHKEVIAGQEKVSDKVSEHKIAEHALDALPGSFKGPLTGTTQGSSPVPNALANAT	102	Phobius	Cytoplasmic effector	0	no	-	-	-	-	0 hits found	-	-
M11_614	NODE_8_length_361341_cov_10.7402_ID_15_112	MRFRCCVGGGMNSITSMRRMDPVSSRWRGLLVVSLASSPMEPISMSSFLTPPIRGSLGCGVRGGRCQRRRFRENSTTALPGAFRMDFLHMRRSSRKQTRRPRSPKRLRENWYAVSVPSLTSMSMVGSRMGKDGFNLKSNISTTCH	145	Phobius	Cytoplasmic effector	5	yes	-	-	-	-	0 hits found	-	-
M11_615	NODE_8_length_361341_cov_10.7402_ID_15_182	MLDGGSRGICILLALLIFCKALLGKGGRLVPCSIGAPIFVDRRFLIRSCTLFFSLALTCSGPPSNVDIRLGNSSFRVFFLRSVGKILLGVDMLDDVPACLWSLPNQSNSSRQIGRECKTGSKSCVAG	127	Phobius	Apoplastic effector	8	yes	-	-	-	-	0 hits found	-	-
M11_616	NODE_8_length_361341_cov_10.7402_ID_15_203	MGLFFSLPSSSCSCSCSGSFLVVVSQRLESKGNLPRSRDEYSHVPPSIHATAPRPRQGARVSSRRSDQQDFGLWRSGDRCHEPSRGIGRAHGISLSSAHDSQTRACRGKFHHTKAKRRRGSGSSSEIQH	129	Phobius	Cytoplasmic effector	5	yes	-	-	-	-	0 hits found	-	-
M11_617	NODE_8_length_361341_cov_10.7402_ID_15_222	MQRSHLHLMLVIVNHLQPHPGLRLASQICLRTSLTISGISRNPKSQMLQLGSRGPNQDVLIGPRARIAANLPHLELRLPGHPPPILRSEGAEDGRQQCRRKLILPQKLPLLHDRGPPSSNCHSENLCQIHRQRQPALLV	139	Phobius	Cytoplasmic effector	4	yes	-	-	-	-	0 hits found	-	-
M11_618	NODE_8_length_361341_cov_10.7402_ID_15_263	MIKLIISSLSVQIYLGSFGCIRKNLGNSCHMTGCSEAILLMLFSTMYCTSDGCLSSVSKGLTILSICDFGARLLNNRHVAMTTALDCDCSRGRTERSKSK	100	Phobius	Cytoplasmic effector	8	yes	-	-	-	-	0 hits found	-	-
M11_619	NODE_8_length_361341_cov_10.7402_ID_15_312	MMKRQVLMDAFKAFLFVWIVFLQASFLVRNLISVQKKSLIRSICFKNQSLRIIAERKVCRVYCSRTIQAKAHDPTRVEQMSRGEELLAPCGGILRACDSFTCIDYPESRAHIT	113	Phobius	Cytoplasmic effector	6	yes	-	-	-	-	0 hits found	-	-
M11_620	NODE_8_length_361341_cov_10.7402_ID_15_319	MRGLVSIPAKFISKFFLHFVSVVIVVRFINSCSALRSGLEESAIGVQLCIEHLFSIYKSVLEAQEGAYTSQSSPRTAGQRTFVEKYSYSRNPAHITNPRRAYNNHVNKYIQIRNYKGLHLISPWRCRMADGWWII	135	Phobius	Cytoplasmic effector	3	no	-	-	-	-	0 hits found	-	-
M11_621	NODE_8_length_361341_cov_10.7402_ID_15_329	MKRGIKQVIYRMSKRNQMEKEKRRKFIWFQMKKDRMKPKIRQKLQWTHSLNCPPSLRLYLLTDLSNRTHPRFNLAMTTPSRGQQSPWSQNRKRREETVTTGRVL	104	Phobius	Cytoplasmic effector	1	no	-	-	-	-	0 hits found	-	-
M11_622	NODE_8_length_361341_cov_10.7402_ID_15_351	MVTMILQFATLLVSTVAAQQCQNLTIPVSVNAVNMQLNSVAPYPTNQSQVTAFITNYVQIPQPQAMTFVNGTYLNNATYNISATYCPATVNSTNSSLVNPLQILIHGIG	109	Phobius & SignalP	Apoplastic effector	2	no	-	-	-	-	0 hits found	-	-
M11_623	NODE_8_length_361341_cov_10.7402_ID_15_355	MLQRSLSLLCVQFRSSHGHNTVWYCRLLDQGTDGHRLAFYKTRHCRAQGGTSTCEKSSRICRVVECRPFCCLEADQSRHSWCCRQQARGHHAGVFSKHSACCEN	104	Phobius	Apoplastic/cytoplasmic effector	12	yes	-	-	-	-	0 hits found	-	-
M11_624	NODE_8_length_361341_cov_10.7402_ID_15_364	MKEENPLLLHSTCLHLASLATSCRNENRPHHGRFMNEENLSLSHLLVFPTTFLEDDMWTKLEGDVSCLQSSYDTAMPRSRAILMDYSRQSLDQTARQQDPSRTTIQGSHGGT	112	Phobius	Cytoplasmic effector	3	no	-	-	-	-	0 hits found	-	-
M11_625	NODE_8_length_361341_cov_10.7402_ID_15_373	MFRSPIALSPIRLSLLNRHLSRPAQVTRRTMSDITLYTFGTPNGHKASVTLEELHLDYKVETINISQNTQKEDWFLKINPNGRIPAIKDGELRVFETGAIMQYLVDKYDPNHTISFAFGTPDYYECLSWINWQMGGLGPMQGQANRESWTLSNQKGHYG	159	Phobius	Cytoplasmic effector	1	no	-	-	cd03048, cl02776	GST_N_Ure2p_like, GST_C_family superfamily	2 hits found	Q4ZTI4_Smp_Pseudomonas_syringae	unaffected_pathogenicity
M11_626	NODE_8_length_361341_cov_10.7402_ID_15_382	MKTFNYLLSAVYVLLLHTSGAEGVVSVTQIRSSPKSLEPHPVEAKDWTCVDQVEIGKDGAVDFNVTINDVGRKHHTDLFRIEISRGYEDISTLWMSWTSSSYTYKLYLWDKAKRGGHIDATHVVRRRYLNFGGKTSDHHYIADVDVPLSLVSSHKINGVERPFVFQYALLVYGPKDLDQKYPLNIGKTCPISKKK	195	Phobius & SignalP	Cytoplasmic effector	2	no	-	-	-	-	0 hits found	-	-
M11_627	NODE_8_length_361341_cov_10.7402_ID_15_384	MKNFGYFVLALSVAVFRFARTAEVATPKTAPSSISQEPFPVEPKHWTCVNQVRLNDAKLNKITVKVDVAGFAQLPSIFEMDITKAVGDTSTLTMSWSTAAYSYKLYIWDKAKSGTAMRASHVVRSRYIKIGSDPHQDRTVETTLPAALTSEHKIHDISSPHVFQYALLVFDIKKDHSQRFPLSLGKECDTTLWSPPDKV	199	Phobius & SignalP	Cytoplasmic effector	2	no	-	-	-	-	0 hits found	-	-
M11_628	NODE_8_length_361341_cov_10.7402_ID_15_385	MNNFGYFVLAFFGAVFRFAGTAEGATPTINPSPISQETFPIEPKHWTCVNQAVLSDDKASIIQVKIEGHDLKYLPETFAMNIEHNKKQDTSTLTMSWSKPTYSYKLYVWDKAKSGTAMRASHVVRSRYIKIGLDSPGNNAVQTTLPAALTAEHKIHGISSPHVFQYALLVYDKDDKYQETPLNLGHECKVTQF	193	Phobius & SignalP	Cytoplasmic/apoplastic effector	2	no	-	-	-	-	0 hits found	-	-
M11_629	NODE_8_length_361341_cov_10.7402_ID_15_390	MITFPTVLALLSMFGRSSGSPLSSILDKTVKVGCHANIQPFVIGTKNMIEGEDMTRFFLKSTTLPTGELVFAIDTKPNGMPQNYILSLSASGKQENKSVVQGGASWKSTKIRAEDINAGLGIQLEYAIDSESNPGGPITQTCPVQPCTDPGNPCA	155	Phobius & SignalP	Apoplastic effector	4	yes	-	-	-	-	0 hits found	-	-
M11_630	NODE_8_length_361341_cov_10.7402_ID_15_436	MYIQISFLLNFLVLGRNGSYATLMLSCSCVGQIEGENVVSEDKRDLFAIDSATFLDGCHVSRLWHLEVIRHIESLRLESHRDDCEVVVSVDCLDALDACQQPHLVFKERPLTDTTVVDECGHGLSIPR	128	Phobius & SignalP	Cytoplasmic effector	7	yes	-	-	-	-	0 hits found	-	-
M11_631	NODE_8_length_361341_cov_10.7402_ID_15_464	MRALVAAVYLIALQSKLHAKTTPNTVMRALMHDLGLSKQEIENEMDYVLRKSRGTNWFEVSTLKKLRLIDGPSKKRARITQTRMVRLPYSCSSNGVP	97	Phobius & SignalP	Cytoplasmic effector	1	no	-	-	-	-	0 hits found	-	-
M11_632	NODE_8_length_361341_cov_10.7402_ID_15_520	MLRLKIRMMSLRNRRYTLVPISLHYSMSTMSCLRQRPQSSRLTNDYPHQLLASRVSLNLLYPPHKEEIVALLIHPRSRQMLHRKAHPPCLANSYHYRK	98	Phobius	Cytoplasmic effector	2	no	-	-	-	-	0 hits found	-	-
M11_633	NODE_8_length_361341_cov_10.7402_ID_15_521	MMMQLKPLSKAIGVRLLSIASFRKRYCARSSHLSNSGVSTALGSAPLIYRICTRKVRLNLDRQLQSDLQLLGVSEISLAPTRCLTSRQSKLRPLPKNAPGAIQVASCIVRDLTKQRKGWPARSTNLMPRKARFLLIRQLIGLQLRIDLH	149	Phobius	Cytoplasmic effector	4	yes	-	-	-	-	0 hits found	-	-
M11_634	NODE_8_length_361341_cov_10.7402_ID_15_553	MNSLTPKKDFKCTKYKQLSPSKLCLEQIMMKKSSARSCGPSFCRRMVVLALVCYAAYAEGSEFIVGLPMLGVQTQTELSCGKKMRKASILWEYHPSRMLSCWVTSICRFHAAILSTRDKPRPETTRASPGYSAYII	136	Phobius	Cytoplasmic effector	8	yes	-	-	-	-	0 hits found	-	-
M11_635	NODE_9_length_359639_cov_10.2396_ID_17_5	MSKVLMSLAPRVMMDQCNQSGIPRRSDAMVTARGMMTCALSPFKMASAMASATVSTCMVFGPVLDPSPIPTSSSGVLVQSGLMRLVLTRGVL	92	Phobius	Cytoplasmic effector	3	no	-	-	-	-	0 hits found	-	-
M11_636	NODE_9_length_359639_cov_10.2396_ID_17_60	MCSASGRTMMRTRAGAVPFIVFVCCSHLTDSIPCSCSSLKEARDEIKTERDLSRMSDFFPGIEASIENSFGASGSSKMLIVIASLCLVVSE	91	Phobius & SignalP	Cytoplasmic effector	6	yes	-	-	-	-	0 hits found	-	-
M11_637	NODE_9_length_359639_cov_10.2396_ID_17_82	MQLLTFAALLPCVIARFTAPTLDLPPESATSALYEADRQAILSLAQSEMRLVAINEHAEPRWILEQDKDALRRLGIKFMDITDQQDLGIMNTKLKEMSVSHKIPFPKELKHQKVVEKHISKLDTTNMETNLAILTAFHSRYYKAQSGAASGEFLFNLVSNITAVSNQSISVRQFKHPWGQHSVIARIQGSESNDTIVIGAHQDSANMFLPTILAAPGADDDGSGTVTTLEVLRVLASSHFKPKNTIEFAYFSAEEGGLLGSQAVFQAYEKEGRNVIAMLQQVGFLSRTM	289	Phobius & SignalP	Cytoplasmic effector	1	no	-	-	cl14876	Zinc_peptidase_like superfamily	0 hits found	-	-
M11_638	NODE_9_length_359639_cov_10.2396_ID_17_93	MRRAAGCCLSFSLECSDPFYSLPSYGACSLIGRLTIHANQGKDAFDTGEQWSPCAHCSDLLFTINTGVICVYIQKVDLSGDLEVLL	86	Phobius	Apoplastic effector	7	yes	-	-	-	-	0 hits found	-	-
M11_639	NODE_9_length_359639_cov_10.2396_ID_17_143	MILLLCLYQQCFCSASLVAYSFYSFSEHITGKEDTFHSLRCAVCSAYRAGHVVCTSYNVSSDSSFTCIIPVQKLGRSEYNALNWAKLTLRNDMLSRT	97	Phobius & SignalP	Apoplastic effector	7	yes	-	-	-	-	0 hits found	-	-
M11_640	NODE_9_length_359639_cov_10.2396_ID_17_205	MTFFAGALRFFAGVFAAGVNCDGLWTFRPDLVFIPSILYSSSSESYSASHASVFFEKFEPRLAAVFTFFAGGPDGLGTLLSTLAFLTAFPGGVGICCCCCCCW	103	Phobius	Apoplastic effector	8	yes	-	-	-	-	0 hits found	-	-
M11_641	NODE_9_length_359639_cov_10.2396_ID_17_227	MTHATRHLCQRRRMCAPCGMALGCSLSPQHQAKDGSTGNRCGCPRLVPWKSSYPWSSSLLLKEETGMCDQQLPRDITCDSCRLAMAGKEAEPGVCLTRHWDSGCSGSR	108	Phobius	Cytoplasmic effector	11	yes	-	-	-	-	0 hits found	-	-
M11_642	NODE_9_length_359639_cov_10.2396_ID_17_318	MCVCVSVCVCVCTYVRGWVGPSVGFPTDPFTLFLSQWHSIMTDNYSAHSPSCSTSPSIAPLSVQQADRQTDQLTSQLKTSASTLGEPSRHKAHEALDRSN	100	Phobius	Apoplastic effector	6	yes	-	-	-	-	0 hits found	-	-
M11_643	NODE_9_length_359639_cov_10.2396_ID_17_352	MQPDPCLAGLAPIVTLVQSRAQNRTPRAPNLGDQQLFALRGKSCPECNLREHMFPTSTSTCMVQNLSSELLRSRDFCLDILSTHLLGLIQYVPQREMT	98	Phobius	Cytoplasmic effector	5	yes	-	-	-	-	0 hits found	-	-
M11_644	NODE_9_length_359639_cov_10.2396_ID_17_371	MSRATVMRLLRLVICTSIGVSTLCQHIVKCSLLVIVNRFTRDCTNMVNLNPLQLLASNHPSSETLQSRPHDKESTITELQDLENERVPSKFTYPTKCLVWHQPPHCSKCSSTREDFASGYLLCMKSSQEFAL	132	Phobius	Cytoplasmic effector	8	yes	2; 6	CQHIVKCSLLVIV; RPHDKESTITELQDL	-	-	0 hits found	-	-
M11_645	NODE_9_length_359639_cov_10.2396_ID_17_375	MSLYSRLCRLLSVSSCSASMQRSITTPRPSSIMSNNGFHWQSLTKLLEVWLSCCCLPYGSSSPYSSSTPGSTGCTEPCTQTSGSTAISIPITIDCMCPMPSVPCTITLSKACCSTPSEPVLAISSLA	127	Phobius	Apoplastic effector	12	yes	3	PYGSSSPYSSSTP	-	-	0 hits found	-	-
M11_646	NODE_9_length_359639_cov_10.2396_ID_17_377	MDADSASWCFLFSGIAPLLSRARAKLDPTGRRNGRGCRGELLARESVSACSLHQPSTFRLRLLIFQGGEKRGSGVLHWPADTTQTTNER	89	Phobius	Cytoplasmic effector	3	no	-	-	-	-	0 hits found	-	-
M11_647	NODE_9_length_359639_cov_10.2396_ID_17_402	MRSISDLFFFSFNLLMNPCVPLNASAAICPAPIRRLSKLPRSCPSASKDGVLTFRVFRGTSRRPCCLFCCEAGKYDREESGTRATSTGPI	90	Phobius	Apoplastic effector	7	yes	-	-	-	-	0 hits found	-	-
M11_648	NODE_9_length_359639_cov_10.2396_ID_17_453	MVPCLLNLVCLVAHCTNDSYQAPPMIFERRFRASRTGGRIELRQRIRSQYELRSFYMCQPPSIAKGWIYIVRQVKKGKKEKIKSDNTKRLGNQNDKG	97	Phobius & SignalP	Cytoplasmic effector	4	yes	-	-	-	-	0 hits found	-	-
M11_649	NODE_9_length_359639_cov_10.2396_ID_17_475	MKIRLCWWWSCAPVSHLRRVDSAPSIALQSLRSPTFTKRLVRCVRGACICSSMTLAVLCKKLGKWILNLRVIACWYICDTLLSSKT	86	Phobius	Apoplastic effector	8	yes	-	-	-	-	0 hits found	-	-
M11_650	NODE_9_length_359639_cov_10.2396_ID_17_499	MSRPILLVFGVVLLVFQSAEDHLLSDAWQLEKYGKESNYWLPSSVADATSVSQHDKDIHHCYFCSCDLLSRSKEKSHTTRSPIENHSPVSRLVFGTGITNVQSTGNLAMAESWILDTVSDHIIHLFPARHCKTKEARCH	139	Phobius & SignalP	Cytoplasmic effector	5	yes	-	-	-	-	0 hits found	-	-
M11_651	NODE_9_length_359639_cov_10.2396_ID_17_533	MSSLFAKGKTAVVTGAASGIGNAAAKRFASLGMNVVMADVNASLLKSSAESFPDGGGKVLTMTCDVSDANHVKVLKDLAYSEFKSIDVLLNNAGISGAQGQGSAFKFLQNWRTLFEVNFWGQRNVLEAFTESMHGQASESLIICTGSKQGITNP	154	Phobius	Apoplastic effector	2	no	-	-	cl30677	PRK06194 superfamily	22 hits found	W9BF24_EntA_(VK055_1922)_Klebsiella_pneumoniae	unaffected_pathogenicity_reduced_virulence
M11_652	NODE_9_length_359639_cov_10.2396_ID_17_542	MSKLSSCLLLIENGEEILKRKKREIKGKKESVENDQTYIFLKNVSPNNEVASICVCNVRAYVSVDEKILRHIIREEIKVFFLFRNFKLFPQKMACFVCGMLEER	104	Phobius	Cytoplasmic effector	5	yes	-	-	-	-	0 hits found	-	-
M11_653	NODE_10_length_346338_cov_10.6625_ID_19_316	MMLFCFLCCFFSWLTTSCCGMLSEVGSGIETTGTTGTAGTVWAGLAGLPLSIAAFFFLFFLESFFSADIISGDSTCATVGTCCASTSGCPASEFILLDFVSSGTFDIFFFFFFVFSLCVVCEGTVFVIGNDSLRGVST	138	SignalP	Apoplastic effector	11	yes	-	-	-	-	0 hits found	-	-
M11_654	NODE_11_length_334421_cov_9.1963_ID_21_99	MIWQIALTLLALGSQVTASAFSYRVRANENACFYTHADQVGEKIAFYFSVSLTPAFRWRCWLMRRQVQAGGEFDIDYYAKDPRDQTILKGSKEKQGDFVFTALMPGEYKFCFNNEMSTVTDKIVDFEIQVENEPRSAELPQKAGAGTEQTSAIEESVLKLSSQVSQISRTQKYFRTRENRNMSTVQSTEHRIFWFALLESMAMVTVSGLQVFIVRTFFSRRGNTKV	226	SignalP	Cytoplasmic effector	3	no	-	-	pfam01105	EMP24_GP25L	2 hits found	A7EN30_SsEmp24_Sclerotinia_sclerotiorum	reduced_virulence
M11_655	NODE_12_length_327303_cov_10.5206_ID_23_117	MQYLPTLRALGAVLVSISSVAAQSTSSVASSRAAVSTASGTTATTAAARSLGPNEALVTQITYVSSLTAVVTTVYTTTSTTSTSALARPTGLPASLYCYDSSVNATGPFCKPTNGTYQIKGKKYSVTWDPSYAPACSSVYIALNYYENSNSQQVTSTQLDNYLGFWNYTVESDWLAGKDVQYAQYVLHPTGCTNGTVDPALGPIVELRKKAPVTEEKGTSKDTVLGLSIGLPLALFAFIGTALFVMWWNKGHRQIPIFKKKKGYTGRRQRAVRLQDLGESQGESYRDEPARV	292	SignalP	Apoplastic effector	4	yes	-	-	pfam14610	DUF4448	0 hits found	-	-
M11_656	NODE_14_length_310636_cov_10.5541_ID_27_116	MIVSICKLLDSHVIFLSIWLQHMCKVAGFCFWRYPKTPWSVSGQACNRVKSRFACPNSQVFFDTRSEPAAKEVHSISFIADLFEDLQNHVSQKWRLGSAEIVRSVCVQNLAIMFDLENKVLDHAPCKVNSAIDDQAE	137	SignalP	Cytoplasmic effector	7	yes	-	-	-	-	0 hits found	-	-
M11_657	NODE_14_length_310636_cov_10.5541_ID_27_329	MKPYYLAVPVLLEAGIPVLIYAGDADFICNWLGNQAWTDALEYSEHDKFAKAPVKKWKMSSAIGDVTKGTHVGETKNYGNFTFLRVFEAGKSASSHYCLVLI	102	SignalP	Cytoplasmic effector	2	no	-	-	cl08270	Peptidase_S10 superfamily	0 hits found	-	-
M11_658	NODE_15_length_296775_cov_10.4422_ID_29_398	MRHTFFTLLSLSTQLQGIECFWRMTCDKAVVTARIDPIVSPGSIAGHTHSITGASNIGYDTTYEDLRNSQCTTCQVTQDKSAYWVPQLYYVHENGRYESVDLTTGITTYYLQRGPPGPAGKILAIPNGLRMIAGDPFRRSYNASDVAQRAIGYSCLGGVGYTKSLTGITNCPNGLRQEIFFPNCWDGMNLDSADHSSHMAYSGDDGNGACPASHPHKLISLFFEVMVCISDAFFLFRG	238	SignalP	Apoplastic effector	9	yes	-	-	pfam09362	DUF1996	0 hits found	-	-
M11_659	NODE_18_length_280144_cov_10.6475_ID_35_7	MKYTIWISVLARFYIHTEIIPEYSIAGPETSTCLVCLDLRNRNKSKRVCTIAKTFFPFTAFDYDITFYHPSILSLAGVVGILWFTYQHICAGISEIILL	99	SignalP	Apoplastic effector	4	yes	-	-	-	-	0 hits found	-	-
M11_660	NODE_18_length_280144_cov_10.6475_ID_35_108	MTPEQSTVHGIGILVGVCISVMSTMSFRPPDDGSLDRCCCATEEKGSQGPGCNICPVTPEPVVACRDPKTCEEVEDDGPDQCLGLQGRYESTQEAKDRYA	100	SignalP	Apoplastic/cytoplasmic effector	9	yes	-	-	-	-	0 hits found	-	-
M11_661	NODE_18_length_280144_cov_10.6475_ID_35_145	MRLSALYSLICTGLVAYAAQVSDAEPAYSSEFLLQDLKTVDIYDSTSLRFPYELRERGRVAYSASNRTATFSEAGTISRPHEGAKIYRIGTEKHLGYSEVPDSLRRPEAISDEILTLYLDTQGDIYHTSYELFQAQRAPGSFLVKLHVMADFPGSEVILKSKSKKTSAVEDSSNETIVIEEEVEQVPQTYLQKYWIFAIPFVLLAIMGVGGESES	215	SignalP	Cytoplasmic effector	1	no	-	-	-	-	0 hits found	-	-
M11_662	NODE_20_length_270696_cov_10.5006_ID_39_200	MCKRGLYPILWLPLSQAYLFATECTACKRPENYTDCLKHDNGKAARTLCRGVQNLCYSLILVIYNSLILVIYYSLILVTQSKV	83	SignalP	Apoplastic effector	6	yes	-	-	-	-	0 hits found	-	-
M11_663	NODE_20_length_270696_cov_10.5006_ID_39_262	MLIFLPLWEIWCCCEGVYFEARVLEHEKCRLPSLVRKDIVSRFSLSLPLLESPQGLWHQRQAIKTLPSLLHQPLTHVPAEHCKGRRGP	88	SignalP	Cytoplasmic effector	5	yes	-	-	-	-	0 hits found	-	-
M11_664	NODE_22_length_257679_cov_10.5919_ID_47_106	MKYATAFLALSSLASAAHSSVDEGAVVSFSGEDFATSGAALSTALQAKNSQNAGNWYLNYYNFGTGFSSNRQIFAYYPENTISGSNTCVGIIQGLSAGAPNGENGGCDSVWGNGCSELIIKAIQSGCNTTMFSGLPPSCGTLNVEVQEVSTGTFTPAKPAVWLTWNYALNASSNPQAARDLTYPVFARSSDGTANLACLRVAGAASTVSASIASFAIVAGSAMYMLF	227	SignalP	Apoplastic effector	6	yes	-	-	-	-	0 hits found	-	-
M11_665	NODE_22_length_257679_cov_10.5919_ID_47_355	MMQTFVLLQALAASMVAAQQYLPTAAFANNAPQASAYSFLPFAGVDTTIEGRFDFQSQSNGSTEVTFSLSNIPQNSSFPVTYFIAQSGVPSNGDCYLAGPIFDPSTSVLSSCDTRFPQACKVGDLSGKSANNITRNSTGGSYLDPFLSFNPNSTLFFVSRSIVLLDANNTRLACSNITSISEGNGTSSSTRTSPAPVTYAEIYGVNSTSTNATTSGSSSGAPTSSTTARSGAMMRDANWVLVVTALLVLTGVMTMA	256	SignalP	Apoplastic effector	4	yes	-	-	-	-	3 hits found	X0LE71_FoSOD5_(FOTG_08628)_Fusarium_oxysporum	reduced_virulence
M11_666	NODE_24_length_247518_cov_10.6215_ID_51_270	MHQHVFLALIWMQGSDVHYLKHGAIGDFVLKSPMILGHESSGEVVECAEDCVERKVGHKVAIEPGVPCRHCSYCREGLYNLCKVRLV	87	SignalP	Cytoplasmic effector	6	yes	-	-	cl16912	MDR superfamily	11 hits found	Q0UA24_Xdh1_Parastagonospora_nodorum	unaffected_pathogenicity
M11_667	NODE_33_length_170518_cov_10.9153_ID_69_253	MDIHILIPWPVSTGHLRQMQYPTMALLAFVLSNLIEATAYCSSNVYLRFVRYCNIELITNIPKDLLSIDCRVDNDPKKVMSATGKQRPRNHD	92	SignalP	Cytoplasmic effector	3	no	-	-	-	-	0 hits found	-	-
M11_668	NODE_38_length_148541_cov_10.481_ID_79_95	MRLSLLAISALSLVRADELDDLAKDETPVASSSSFDSVLPHFTPTTVKAPFVEQFADASWSERWTPSSASSGEEGKEEMNYVGRWAREEPHVYKGMQNDFGLVLKDDARRHAISAPFGQTIDNKENTLVLQYEVKMQKGLECGGAYLKLLTESPIGIQAQQFSGDTPYTIMFGPDKCGSTNKVHFIFRHYNPISKKHEEKHLTSPPVAKISKLSTLYTLIVKPDQTFDILINNKSVKKGSLLDDFTPAVTPAKEIDDVTDEKPASWVDEEQIDDPTASKPEDWDEDAPFEIEDLEAEKPEDWFEDEPELIADPDATKPDDWDDEEDGTWLAPKIANPKCTSGSGCGPWVRPTKKNPAYKGKWFAPRIDNPLYKGVWNPRKISNPDYYEDLTPANFEPIS…	575	SignalP	Cytoplasmic effector	4	yes	-	-	pfam00262	Calreticulin	3 hits found	Q6Q487_ClxA_Aspergillus_fumigatus	unaffected_pathogenicity
M11_669	NODE_3_length_442766_cov_10.2996_ID_5_189	MRLAWLVQFILAMLTATSSAELTYCKCTCGKSSILHILQQDLRQNTKPCTACTKQFCIEQSPDICSTQNDGEISIYTDCFQRESLKDEAIVLIFLVLTVSLLGYAMVIKPIIEKRRTRHSARYGTIGQDS	130	SignalP	Cytoplasmic/apoplastic effector	8	yes	-	-	-	-	0 hits found	-	-
M11_670	NODE_40_length_140007_cov_13.4781_ID_83_101	MLVGHRDVLHFMLFWIAKCSMFRRSKTKVLNTGSSDGAAHRWCSVELSKKQPTCAESSCNYGQCQTCKYFREADSQLSKPMFRA	84	SignalP	Cytoplasmic effector	6	yes	-	-	-	-	0 hits found	-	-
M11_671	NODE_42_length_133462_cov_10.4431_ID_43_46	MRLQCVILMSSTVAALVESGSIDHADLSSRHTIFRRDNFTSERNATTLATDPTSTQSTSHAVLISLLGITALVILGSIVKRYLKYKKESRIASDSKSAASIVYYLPESTSNGHAQGALQEYGRYQNEHTPYSHMTQSHMQNMRQEQSSITIPIHVQHNANQAKQEHKWFG	170	SignalP	Cytoplasmic effector	1	no	2	CVILMSSTVAALV	-	-	0 hits found	-	-
M11_672	NODE_44_length_123889_cov_10.6904_ID_87_168	MEILSCGSTSFDLCPTGRRRLLTWLLVAVLAIQAPYSFGGRECRGCFVHGRYGGLRSTQLGCCGCGSDLHTIELRGYIISRWRISR	86	SignalP	Apoplastic effector	7	yes	-	-	-	-	0 hits found	-	-
M11_673	NODE_45_length_117404_cov_10.3648_ID_89_167	MQALILLTMYVGLAMAMPTMYTITTMTRIQIFEFANHTRLVIQTTLITILKHCGGKVMMDPTSVAALSQKSPEHPGSSIETGQGRPGATVQSPPHHHAFTKAERITGLVILVTASVGLFVGFIALSLSLYRKVHARGRYVSLKQAELDLDHAQGNDEGHHQEEDVMPAPAYVDIAGQE	178	SignalP	Cytoplasmic effector	1	no	-	-	-	-	0 hits found	-	-
M11_674	NODE_48_length_106539_cov_10.9584_ID_95_104	MALGICTPAPFGSFAGIVSFVIVLLIDQTKASGGRESRFISWLSRVEEVNRSGGATWFSAFRNSVQPDVPHALPRNDSRASLNLNSEGSQQNLLGCASRGHVEGKVVNVLFGSKCEVRKMCLLIIEVEQLERII	134	SignalP	Apoplastic effector	4	yes	-	-	-	-	0 hits found	-	-
M11_675	NODE_6_length_394779_cov_10.7723_ID_11_95	MSFPVYIPFCEVLLLIDILHLSCIARTPCAVDVQFVGSCSHFIVRLRLGRTINFCLHSCLDSFLLNGSSILDRVKRQLRLHIARHKA	87	SignalP	Apoplastic effector	6	yes	-	-	-	-	0 hits found	-	-
M11_676	NODE_6_length_394779_cov_10.7723_ID_11_204	MAARLLRFLILTVGAICGCLYLLSNFRERDASEMAIGGSSTATQSKCDADDMTCEPNAAHAAPKGQHEESIQVPAKQKAPERLDYPKGFQHFDTSDPQSPYNQETYDLSESNEETSSKSIMADTEATYLKRLHAWVPYNARYNIENQNPVIWQTFREEPGELSKPYASWLELNQPRWTRTFVGDAKRDSFVAAMSRDLPFLDETYRALPTKILKLDFLRYLSLYKDGGVYADIDTYCYKSIDSWYSACYSATPKTRQGERVRSPQPGLIVGVEFDVQDDPEYRNIDGRQLALANYVFAANRGHPALAKMLSRIVDQTLNSSTLIKTHNATDDLETFRWTGRRAWTDCIVSYVQETVQGFKEKDLLNLKRPKLVGDICILPIEAFGSGQKQFKNSPESDA…	414	SignalP	Cytoplasmic effector	8	yes	-	-	cl34671	OCH1 superfamily	4 hits found	G8BJ74_Och1_Candida_parapsilosis	reduced_virulence
M11_677	NODE_76_length_8098_cov_157.673_ID_151_3	MSLGTNFCGRIFCVMWLIFSLAEHDARTRTDEDFTAKIGYISMVQLSYLRFTRCLSKCSAQDRESESYSIHCETCANIVKFGHIRS	86	SignalP	Cytoplasmic effector	6	yes	-	-	-	-	0 hits found	-	-
M11_678	NODE_8_length_361341_cov_10.7402_ID_15_49	MLTDTLMVLSVSQVVSFVPVVVEVSGNLSFACVSSIHESSRTGPKSILRNGTSVFPLVDCCCCTSASTQASFVVTLTFGRRTIWTAKVQSMGNQSRPFQHRAAFRERLASKGRILTCR	118	SignalP	Apoplastic effector	6	yes	4	FGRRTIWTAKVQSMGN	-	-	0 hits found	-	-
M11_679	NODE_8_length_361341_cov_10.7402_ID_15_273	MEERRVETVQRKGWTMIVFICLLVEAVSDALASLDSRRHKSISMVRKRSTFVQPLQDLPILQHSFDLQALNLNSAWVSAQPSTHIIPPFIQRIRSFHLWHTSCRIVTRFHKHQSAIRSWE	120	SignalP	Cytoplasmic effector	2	no	5	WHTSCRIVT	-	-	0 hits found	-	-
M11_680	NODE_9_length_359639_cov_10.2396_ID_17_196	MWMMVFLLPLVEMEDLDDGVEEAVEDIGTRGKIVHLLGTRKIANVEDCGPDPGVHADIGKEEVVVSQGIPVGDLSTHLTVSIVMHIAIQDREEDTCGFLDPQESHKGPLAMKLFDILVILDEIAGDFLLTEVIRIRCTGPSQESEMER	148	SignalP	Cytoplasmic effector	3	no	-	-	-	-	0 hits found	-	-
M11_681	NODE_9_length_359639_cov_10.2396_ID_17_219	MHGRHIHIYLRFLLLIEWCERLAESAVSQIPDLPQLYHDIFNSIVSSKHLTTSCKYEAPYAARSRVSGSERSPSSTVDSNLDMIEYDFKDSSH	93	SignalP	Cytoplasmic effector	2	no	-	-	-	-	0 hits found	-	-
M11_682	NODE_9_length_359639_cov_10.2396_ID_17_349	MSPIPPILWLATSMILEAINGCPMPSKKMTRRDRDMVSSIHSVIISEERVWDSVQTARVMICFLLRCNGIIQKQYSVQKPFIAPTPLRP	89	SignalP	Cytoplasmic effector	3	no	-	-	-	-	0 hits found	-	-
M11_683	NODE_9_length_359639_cov_10.2396_ID_17_413	MRIAIAIVAHTLYRICSAQVTHSLVGTWSSKSKSVITGPGFFNPLTESLLEPNHTGVSYSFTADGFYESALYSISSNPAQPECPTGVLQWAHGSYTLTPAGGIDMVPISVDGRQLLSQPCLSERSTYIRFSTNDTMQSYSIAIDPYHGEWRLTLNRLYGSPVQPLYLVYDPPQMLPTTTLLPTSSSTAKTLNKRGVLPVHHNSQVSMLNHAWYGAVGSIVLGAIGFVAT	229	SignalP	Apoplastic effector	3	no	-	-	pfam10681	Rot1	0 hits found	-	-

## Sheet: S6 Effector PHI-base hits
Data S6: Top PHI-BLAST hits for candidate effectors from Taphrina M11 genome. Only hits with E-value <0.01 are displayed. Search was performed against the Pathogen–Host Interactions database 4.15 protein sequences.
Nr.	Query id	Protein ID	PHI-base entry	Pathogen gene	Pathogen ID	Pathogen	Mutant phenotype	% identity	alignment length	mismatches	gap opens	q. start	q. end	s. start	s. end	evalue	bit score
73	NODE_38_length_148541_cov_10.481_ID_79_95	Q6Q487	PHI:2306	ClxA	746128	Aspergillus_fumigatus	unaffected_pathogenicity	56.26	519	219	6	1	517	1	513	0	526
7	NODE_14_length_310636_cov_10.5541_ID_27_438	Q4X132	PHI:2548	KRR1	746128	Aspergillus_fumigatus	lethal	70.86	302	86	1	107	406	5	306	1e-153	442
1	NODE_11_length_334421_cov_9.1963_ID_21_134	J5JDI1	PHI:3095	Ktr1	176275	Beauveria_bassiana	unaffected_pathogenicity	51.92	339	152	3	29	367	83	410	4e-123	365
11	NODE_17_length_282705_cov_10.4592_ID_33_306	A0A0D2XVZ5	PHI:5236	Dnj1	5507	Fusarium_oxysporum	reduced_virulence	38.17	469	281	5	9	470	14	480	1e-91	290
55	NODE_50_length_99238_cov_10.851_ID_99_109	Q5AHA0	PHI:136_PHI:11569	CaHK1_(CHK1)_Chk1	5476	Candida_albicans	reduced_virulence_loss_of_pathogenicity_unaffected_pathogenicity	36.03	469	221	11	8	470	2070	2465	4e-72	250
39	NODE_31_length_194389_cov_10.8512_ID_65_34	P30745	PHI:10987	MoaA	562	Escherichia_coli	unaffected_pathogenicity	35.24	315	189	8	76	383	5	311	6e-61	202
27	NODE_24_length_247518_cov_10.6215_ID_51_6	I1RR94	PHI:6122_PHI:5741	FGSG_06610_ScOrtholog_YKL153W	5518	Fusarium_graminearum	reduced_virulence	40.46	304	126	11	5	279	6	283	2e-55	189
44	NODE_36_length_149236_cov_10.5626_ID_75_169	J4UPL6	PHI:5394	Mas5	176275	Beauveria_bassiana	loss_of_pathogenicity	36	325	192	7	24	337	17	336	2e-45	162
18	NODE_20_length_270696_cov_10.5006_ID_39_156	J4W023	PHI:7181	CypB	176275	Beauveria_bassiana	reduced_virulence	68.87	106	32	1	3	107	12	117	2e-47	153
64	NODE_7_length_362539_cov_10.8831_ID_13_222	G4MWK9	PHI:8929	MoSCAD3_(MGG_01180)	318829	Magnaporthe_oryzae	reduced_virulence	39.68	189	112	2	1	188	1	188	2e-41	142
4	NODE_14_length_310636_cov_10.5541_ID_27_30	G2WX41	PHI:9793	VdOCH1	27337	Verticillium_dahliae	reduced_virulence	29.1	299	187	9	42	329	77	361	3e-37	139
63	NODE_7_length_362539_cov_10.8831_ID_13_114	A0A384JDM0	PHI:10368	BcBGL4_(BCIN_03g08710)	40559	Botrytis_cinerea	reduced_virulence	63.3	109	37	1	36	144	25	130	4e-38	137
14	NODE_18_length_280144_cov_10.6475_ID_35_241	I1RC64	PHI:1554	GzMyb018	5518	Fusarium_graminearum	unaffected_pathogenicity	43.5	177	77	4	376	546	334	493	2e-33	134
66	NODE_7_length_362539_cov_10.8831_ID_13_336	Q8TG07	PHI:3600	Plb1	5478	Candida_glabrata	unaffected_pathogenicity	38.42	203	106	4	35	219	24	225	7e-36	133
47	NODE_3_length_442766_cov_10.2996_ID_5_359	Q4WZG4	PHI:2551	NOC3	746128	Aspergillus_fumigatus	lethal	38.35	206	116	6	12	207	484	688	5e-34	127
50	NODE_45_length_117404_cov_10.3648_ID_89_49	A0ST44	PHI:1047	CTB6	29003	Cercospora_nicotianae	reduced_virulence	31.07	354	203	10	5	332	6	344	8e-33	125
74	NODE_6_length_394779_cov_10.7723_ID_11_204	G8BJ74	PHI:6075	Och1	5480	Candida_parapsilosis	reduced_virulence	29.01	293	184	8	129	412	75	352	3e-32	124
41	NODE_33_length_170518_cov_10.9153_ID_69_189	Q4WRQ8	PHI:3904	AGS3	746128	Aspergillus_fumigatus	reduced_virulence	50.91	110	52	1	10	117	11	120	1e-31	119
33	NODE_29_length_215297_cov_10.5838_ID_61_155	Q8TG06	PHI:3601	Plb2	5478	Candida_glabrata	unaffected_pathogenicity	39.2	199	105	7	25	207	22	220	9e-31	119
25	NODE_23_length_254256_cov_10.8804_ID_49_378	G4MZ98	PHI:5186	MoAPX2	318829	Magnaporthe_oryzae	reduced_virulence	31.51	219	120	7	84	279	589	800	6e-25	105
26	NODE_23_length_254256_cov_10.8804_ID_49_383	G4MZ98	PHI:5186	MoAPX2	318829	Magnaporthe_oryzae	reduced_virulence	33.03	218	118	7	84	279	589	800	5e-24	102
37	NODE_30_length_201983_cov_10.6368_ID_63_223	G4MS40	PHI:811	MGG_10510	318829	Magnaporthe_oryzae	reduced_virulence	40.8	125	46	3	35	134	39	160	2e-23	93.2
72	NODE_24_length_247518_cov_10.6215_ID_51_270	Q0UA24	PHI:2256	Xdh1	13684	Parastagonospora_nodorum	unaffected_pathogenicity	59.42	69	28	0	14	82	52	120	5e-24	92.4
35	NODE_2_length_506741_cov_10.6122_ID_3_533	G4NEK6	PHI:2029	TGL2	318829	Magnaporthe_oryzae	unaffected_pathogenicity	54.32	81	35	1	14	92	246	326	5e-23	89.7
61	NODE_66_length_28343_cov_14.8772_ID_131_39	I1RG88	PHI:7649	FgPR-IL-2	5518	Fusarium_graminearum	unaffected_pathogenicity	32.7	159	90	5	335	487	33	180	1e-20	89.7
67	NODE_7_length_362539_cov_10.8831_ID_13_549	A0A0D1E191	PHI:9867	Pdi_(UMAG_10156)	5270	Ustilago_maydis	reduced_virulence_unaffected_pathogenicity	29.79	188	117	5	17	203	19	192	1e-19	89
16	NODE_1_length_514056_cov_10.365_ID_1_443	Q6FQP8	PHI:3794	MNN2	5478	Candida_glabrata	increased_virulence_(hypervirulence)	26.44	295	160	9	137	381	170	457	1e-18	87
71	NODE_22_length_257679_cov_10.5919_ID_47_355	X0LE71	PHI:11164	FoSOD5_(FOTG_08628)	5507	Fusarium_oxysporum	reduced_virulence	31.93	238	144	10	3	228	4	235	4e-18	79.7
12	NODE_18_length_280144_cov_10.6475_ID_35_73	Q8Z2C1	PHI:9246	MalS	28901	Salmonella_enterica	reduced_virulence	33.12	154	90	3	11	151	168	321	2e-16	76.6
21	NODE_22_length_257679_cov_10.5919_ID_47_230	G2WX41	PHI:9793	VdOCH1	27337	Verticillium_dahliae	reduced_virulence	54.55	55	25	0	82	136	80	134	4e-17	76.3
70	NODE_11_length_334421_cov_9.1963_ID_21_99	A7EN30	PHI:12071	SsEmp24	5180	Sclerotinia_sclerotiorum	reduced_virulence	26.39	216	131	5	5	218	8	197	8e-17	74.7
23	NODE_23_length_254256_cov_10.8804_ID_49_134	I1RG88	PHI:7649	FgPR-IL-2	5518	Fusarium_graminearum	unaffected_pathogenicity	26.42	193	103	7	27	216	37	193	6e-15	69.3
58	NODE_5_length_408885_cov_10.082_ID_9_488	W8US24	PHI:10277	NdhC	1280	Staphylococcus_aureus	increased_virulence_(hypervirulence)	23.8	395	247	15	4	358	8	388	3e-13	68.9
6	NODE_14_length_310636_cov_10.5541_ID_27_331	G4NCF7	PHI:2138	SGA1	318829	Magnaporthe_oryzae	unaffected_pathogenicity_loss_of_pathogenicity	32.33	133	71	6	17	138	44	168	6e-13	64.7
43	NODE_35_length_156776_cov_9.91985_ID_73_169	G5EHM3	PHI:4231	MoFLP1	318829	Magnaporthe_oryzae	reduced_virulence	24.53	322	192	12	120	424	18	305	1e-11	64.7
22	NODE_22_length_257679_cov_10.5919_ID_47_300	F6K8L6	PHI:2841	CnSEC14-2	5207	Cryptococcus_neoformans	unaffected_pathogenicity	26.85	216	127	6	182	383	53	251	9e-12	63.9
57	NODE_59_length_47704_cov_11.1142_ID_117_69	G4MZ98	PHI:5186	MoAPX2	318829	Magnaporthe_oryzae	reduced_virulence	39.08	87	47	3	52	136	717	799	2e-12	63.2
31	NODE_28_length_238696_cov_10.8663_ID_59_296	Q5AGC4	PHI:6079	Ecm33	5476	Candida_albicans	reduced_virulence	28.87	142	99	2	1	140	178	319	2e-12	62.4
60	NODE_61_length_37836_cov_10.6795_ID_121_30	I1RTL1	PHI:1245	FGSG_07520	5518	Fusarium_graminearum	unaffected_pathogenicity	40.62	96	52	3	4	95	183	277	2e-12	61.6
53	NODE_4_length_435312_cov_10.3876_ID_7_452	O52658	PHI:8556	Acp1_(PA1869)	287	Pseudomonas_aeruginosa	increased_virulence_(hypervirulence)	45.33	75	40	1	42	116	2	75	4e-13	60.5
69	NODE_9_length_359639_cov_10.2396_ID_17_533	W9BF24	PHI:7485	EntA_(VK055_1922)	573	Klebsiella_pneumoniae	unaffected_pathogenicity_reduced_virulence	36.43	129	66	4	1	127	11	125	1e-10	56.2
9	NODE_16_length_292725_cov_10.8769_ID_31_363	I1RZL0	PHI:1414	GzC2H081	5518	Fusarium_graminearum	unaffected_pathogenicity	35.16	91	52	2	16	105	1	85	2e-10	56.2
65	NODE_7_length_362539_cov_10.8831_ID_13_299	Q6XSF5	PHI:334	CGB1	5016	Bipolaris_maydis	loss_of_pathogenicity	25.31	162	116	4	255	414	193	351	2e-08	55.1
5	NODE_14_length_310636_cov_10.5541_ID_27_233	G4NGA7	PHI:2032	VTL1	318829	Magnaporthe_oryzae	unaffected_pathogenicity	37.14	105	59	5	24	127	25	123	1e-09	54.7
2	NODE_11_length_334421_cov_9.1963_ID_21_507	Q4WBL9	PHI:4672	AmcA	746128	Aspergillus_fumigatus	unaffected_pathogenicity	39.66	58	29	1	13	64	38	95	1e-09	53.1
8	NODE_15_length_296775_cov_10.4422_ID_29_262	Q9P304	PHI:199	AOX1	5499	Fulvia_fulva	reduced_virulence	27.81	151	82	4	25	163	8	143	1e-08	53.1
59	NODE_5_length_408885_cov_10.082_ID_9_527	Q2LK92	PHI:548_PHI:2305	BcPIC5_BcFKBP12	40559	Botrytis_cinerea	reduced_virulence_unaffected_pathogenicity_increased_virulence_(hypervirulence)	39.73	73	33	2	28	90	1	72	2e-10	52.8
15	NODE_1_length_514056_cov_10.365_ID_1_133	I1RXD6	PHI:1535	GzMADS002	5518	Fusarium_graminearum	unaffected_pathogenicity	27.17	184	122	6	23	198	188	367	3e-06	45.8
46	NODE_39_length_145346_cov_10.5329_ID_81_226	P28873	PHI:26	CaMDR1	5476	Candida_albicans	reduced_virulence	30.43	92	59	2	2	89	281	371	2e-06	43.5
17	NODE_20_length_270696_cov_10.5006_ID_39_121	A0A1C3YKG6	PHI:5854	GCD2	5518	Fusarium_graminearum	unaffected_pathogenicity	29.69	64	45	0	26	89	24	87	1e-05	43.1
30	NODE_28_length_238696_cov_10.8663_ID_59_262	Q8CWG4	PHI:3272	GlpD	632	Yersinia_pestis	unaffected_pathogenicity	61.29	31	12	0	88	118	55	85	1e-05	42.4
32	NODE_29_length_215297_cov_10.5838_ID_61_118	I1S5R2	PHI:12144	FgMVP1_(FGSG_12183)	5518	Fusarium_graminearum	reduced_virulence	51.43	35	16	1	2	36	138	171	2e-05	42.4
52	NODE_47_length_108100_cov_10.5697_ID_93_118	G4N3U4	PHI:5188	MoHPX1	318829	Magnaporthe_oryzae	reduced_virulence	25.29	170	82	7	63	231	25	150	0.0002	41.6
68	NODE_8_length_361341_cov_10.7402_ID_15_373	Q4ZTI4	PHI:7699	Smp	317	Pseudomonas_syringae	unaffected_pathogenicity	25.26	95	69	1	43	137	12	104	2e-05	41.6
34	NODE_2_length_506741_cov_10.6122_ID_3_494	Q4IQX3	PHI:1470	GzHMG002	5518	Fusarium_graminearum	reduced_virulence	35.21	71	45	1	2	72	24	93	6e-06	41.2
49	NODE_42_length_133462_cov_10.4431_ID_43_38	Q8Y282	PHI:8677	RSc0454	305	Ralstonia_solanacearum	loss_of_pathogenicity	29.03	93	49	2	43	122	759	847	2e-05	41.2
20	NODE_22_length_257679_cov_10.5919_ID_47_176	D7UQ40	PHI:3347	Sol5	48100	Alternaria_solani	unaffected_pathogenicity	25.58	86	63	1	52	136	83	168	2e-05	41.2
54	NODE_4_length_435312_cov_10.3876_ID_7_541	Q59KY8	PHI:378	SIT4	5476	Candida_albicans	reduced_virulence	34.72	72	40	2	56	120	50	121	0.0003	40.4
45	NODE_39_length_145346_cov_10.5329_ID_81_121	Q4WK03	PHI:2544	PAB1	746128	Aspergillus_fumigatus	lethal	35.53	76	42	4	233	302	53	127	0.001	39.7
24	NODE_23_length_254256_cov_10.8804_ID_49_196	G4N3K2	PHI:882	MGG_04985	318829	Magnaporthe_oryzae	reduced_virulence	43.48	46	22	1	168	209	492	537	0.0005	39.3
62	NODE_6_length_394779_cov_10.7723_ID_11_170	Q59WF4	PHI:2883	MNN2	5476	Candida_albicans	reduced_virulence	30.43	92	52	3	124	207	268	355	0.001	39.3
36	NODE_2_length_506741_cov_10.6122_ID_3_610	G4MV67	PHI:2940	MoARK1	318829	Magnaporthe_oryzae	reduced_virulence	25.23	107	70	3	109	214	155	252	0.0006	39.3
3	NODE_13_length_326311_cov_11.2801_ID_25_124	I1S0C1	PHI:1668	GzCCHC008	5518	Fusarium_graminearum	unaffected_pathogenicity	45.95	37	19	1	26	62	299	334	0.0002	38.1
28	NODE_26_length_242613_cov_10.7771_ID_55_8	G4N9C8	PHI:2173	NMR1	318829	Magnaporthe_oryzae	reduced_virulence	42.11	57	30	1	4	57	1	57	0.0008	38.1
29	NODE_27_length_239107_cov_10.646_ID_57_114	A0QLI5	PHI:9247	MAV_4644	1764	Mycobacterium_avium	reduced_virulence	36.36	77	38	4	99	172	489	557	0.003	37.4
56	NODE_54_length_71117_cov_10.7932_ID_107_47	A0A0H3HR34	PHI:11986	BPM02934_(vgrG2)	28450	Burkholderia_pseudomallei	reduced_virulence	27.43	113	76	2	162	272	549	657	0.005	36.6
51	NODE_46_length_117240_cov_10.7903_ID_91_11	G4N3U4	PHI:5188	MoHPX1	318829	Magnaporthe_oryzae	reduced_virulence	48.39	31	15	1	57	87	31	60	0.0003	36.2
42	NODE_34_length_157923_cov_11.7896_ID_71_220	Q70M91	PHI:3827	PilQ	487	Neisseria_meningitidis	reduced_virulence	28.26	92	57	3	39	127	447	532	0.003	35.8
40	NODE_31_length_194389_cov_10.8512_ID_65_77	L0AQG4	PHI:9079	Pcs	317	Pseudomonas_syringae	reduced_virulence	27.78	72	45	2	4	68	85	156	0.002	35.8
10	NODE_17_length_282705_cov_10.4592_ID_33_122	W7N216	PHI:5393	GLX	117187	Fusarium_verticillioides	reduced_virulence	33.8	71	41	3	29	94	42	111	0.002	34.7
38	NODE_31_length_194389_cov_10.8512_ID_65_5	G4NH41	PHI:12224	MoPtep1_(MGG_03946)	318829	Magnaporthe_oryzae	effector_(plant_avirulence_determinant)	42.31	26	15	0	27	52	58	83	0.006	33.9
13	NODE_18_length_280144_cov_10.6475_ID_35_123	A0A125YSH7	PHI:12155	PPM4_(TGGT1_208500)	5811	Toxoplasma_gondii	unaffected_pathogenicity	41.94	62	31	3	44	103	233	291	0.003	33.9
19	NODE_223_length_513_cov_52.2098_ID_445_1	A8ULG6	PHI:11046_PHI:11595	NetB	1502	Clostridium_perfringens	unaffected_pathogenicity_reduced_virulence	22.33	103	64	4	33	119	7	109	0.006	33.9
48	NODE_42_length_133462_cov_10.4431_ID_43_14	A0A1D8PRX4	PHI:11356	Fth2	5476	Candida_albicans	reduced_virulence	29.82	57	40	0	13	69	317	373	0.003	33.5

## Sheet: S7 Wall biosynth. genes
Data S7. Putative cell wall biosynthesis and chitin modification genes in Taphrina strain M11. Potential cell wall components were predicted based on the putative cell wall biosynthesis genes and biochemical evidence presented in Petit and Schneider, 1983.
Blast protein search was performed with default search parameters against the Taphrina M11 genome using Unipro UGENE software (Okonechnikov et al. 2012) . Sequences of well-described homologs from S. cerevisiae, S. pombe, and A. nidulans were used as protein blast queries.
Taphrina M11 gene hits were confirmed by using NCBI BLASTp tool against non-redundant UniProtKB/SwissProt sequences. Additionally, all predicted genes containing conserved pfam domains specific for the cell wall biosynthesis genes were analyzed to confirm their identity. Query
genes and conserved domains used are listed in Data S9. a. Biochemical evidence on presence of poly- and mono- saccharides constituting cell walls is from study by Petit and Schneider, 1983. b. Very small amount of glucosamine was detected, but it constituted less than 0.2% of wall
monosaccharides and thus could have originated from cell wall glycoproteins.
Wall component	Gene	Accession	Sequence (aa)	Best hit Swiss-Prot	Coverage (%)	Ident./Pos. (%)	E-value	Additional notes	Function (inferred from homology)	Biochemical evidencea
Chitin	Chs1	TM11_g683.t1	MSNLNWPDTDYRRNNRSPGVYNNNYGPYDPYRPENHSSTSFNHVTSPIYDAHDPLNEAYPLQSYPQGLTASHPYDATPSPGGMDPYTHPNDSYFHDQGADLGYGQPHLQDEMQSPLLDQFPKSLHDGLPSPGEPDPVMTPYAQVPPVGAHPRRWKTIKRVELYNGNLVLDCPVPQKLLATLPIKEGREFTHMRYTAATGDPSEFVSRGFTLRQKLYQPSRQTELFIVITMYNENEILFARTMHSVMKNIAHLVSRTKSRVWGTEGWMKVVVSIVSDGRSKINPRTLSYLAAMGVYQDGIAKNVVNNEPVTAHLYEYTTQISINADLTFKGSDRGIVPVQMLFCLKEKNQKKINSHRWFFSAFGQVLNPNVCVLLDAGTQPGGDSIYHLWKAFDLNSNVG…	Chitin synthase 1, Phycomyces blakesleeanus, P87073.1	91	57/70	0		Chitin synthase, class I. Polymerizes UDP-N-acetylglucosamine into chitin.	nob
	Chs2	TM11_g677.t1	MAYNSRYTRGYAQDEVPINRHDASDEEEEDLGDVDLNDGMPMQASLNPFSDTAYSGYRPGYDTELDEPIPYQQSVMHQSHYSERSLVEDLKTPIPSITRTSSPYEPSLKERFAGSPELGKQPEVDPEAGFRERQQPLRRGHTRKVKLVNGDIFCTDYPVPLPIQNAIQPKYRDPESGSEEFTHLRYTRATCDPNDFSQKNGYNLRPALYERNTELLIAVTYYNEDKVLTARTLHGIMENIKDICQDKKSKFWNKGSPAWQNIVVCLVFDGIDPCDKGTLDLLATIGIYQDQIMKGKINGKKPTAHIFEYTTQVSVNDRMQLVRPEANDVDALPPVQFIFCLKQENEKKINSHRWLFNAFGKILQPEVCVLLDAGTKPGKRSIYHLWKAFFNDANLGGAC…	Chitin synthase G, Aspergillus fumigatus, P54267.2	85	57/70	0		Chitin synthase, class III. Polymerizes UDP-N-acetylglucosamine into chitin.
	Cfr1-like	TM11_g3567.t1	MSVSNSRFTVAKLDAGMAILLTSDHHLIEFPSLLLPSGVAAGSIIDLSVAQNSSKEKEEQDAFVALQRDIRNLFAVHEPSTPELTVRNTTQTSVVLEWNLLDLATAEMRSLSLYKNGAKLGKIPNATTTTTKLSGLALDTEYSFHLVLKTSAGTFISNVLKVKTHKMTNLTGLNVCLSNIRPEERQRVAEVLERVGAKPPHEKVRIDTTHFVTNRGMGDEFKKAQTMNIPIVVPDFVEACEAEGRLMRVGSYYLDSDPALRPKRTVAPVVAAASTTSAEPAERSAAAEVSQVAAVTVDAVLPLSTTPLSEEETTSADDAEVAANAPSAAATGTNGQDTTTTTVDKIVVDAAKSIKEAGLQGLQKVANLLPTNESEGLKSIAETAPAEDSSLAKQMDDGG…	Cell fusion protein cfr1; AltName: Full=CHS5-related protein 1 [Schizosaccharomyces pombe 972h-], Q92357.1	62	46/65	1e-77		S. pombe Cfr1 homolog is not involved in chitin biosynthesis; S. cerevisiae Chs5 homolog regulates Chs3 activity
	Bch1	TM11_g5773.t1	MSSGGFLKDVPEFIETEHEEALAARSEGSLGFKELGPPDLIHLTKSNGKAGQKDLGSYHFVTGVDASSSASLAAYLNTLTYALEGRNGSKITSWKIVTGVYCCYNAFSRVDMRVEVKFPGKTETYFVDERGTKKENPSPAMWLETYLCAILRAILYSDDHNYRLNGWRKLDPLPDVEMENKFLDAVENLFANGWQLGSEPDVQIATTLTNHLTTALLEYFSYTGRHTSAVNLFEKLRVRHPEVVALLVKTYLDMDEEIKAVSALTEALLQTPLNHVLLDIECQYLQKKGRDDLALQVAKKAVNCAPSEFGSWARLTEIYISLDEYEQALLTLNSCPMFTYYEKDTFRLPVARTASLPIAAEVNTEEIINETNMGQQDADQALIRLPAPALRGTFARAYD…	Uncharacterized protein C31F10.16, Schizosaccharomyces pombe 972h-, P87317.2	99	47/65	0	S.pombe Bch1 homolog	S. pombe Bch1 homolog is not involved in chitin biosynthesis; S. cerevisiae Chs6 homolog regulates Chs3 activity
	Cts1	TM11_g5571.t1	MMRNTFFSIMLAGNALMPSALAFSASANNNLVMYWGQNSAGSQQSLASYCQDSTIDIIPISFLTAFGVGSYSLNFANMCGGSTISGSTLIQCDQIAADIKTCQAAGKKILLSMGGASGAYGFSSAAQAVQVANDMWNYFGGGSSSIRPFGDSIVDGFDLDIENNSPAYYPDFIAQMRSLYASQSARQYYISGAPQCVYPDASLSNALVNSYFDFLFIQFYNNWCGIYQYGSSSGAFNYGTWDTWAKTVSKNPSVKLYLGVAAAEGAANSGTGYVAPALMVQAAQDLQAQYPSTFGGVMMWDASQAYANIPSGYSINYAQIAKQALTGKASTGSSSTTTVAVAHTTSSVAAGNVVPVTSSSASKAAPVVIATSQAVPAVTTTAPTTKATTAASVATSSVI…	Endochitinase, Saccharomyces cerevisiae S288C ,P29029.2	46	47/65	9e-85	Homologous sequence found in T. deformans	LysM domain containing chitinase, remodelling of chitin.
	Cts2	TM11_g4787.t1	MFGHVLIWSAFFTLRVYSVYRASSSDNVVLYWGQSGGPYRNSLAATCASAGADVLVLSFLTTFKAAGDLPIVDFSQYCSDKFTGSDLLNCVQIGEDIKSCQDVGIKVLLSLGGATGTTGFASRDEAVSFAKLMWDLFGAGASSTRPFGEAIIDGFDLDIESGSPEYYTDFVEHLKQKYAEDGSKTYYVSAAPQCVFPDAHLSAVLDSAPFDMVFIQFYNNPCSVDRTFNYDVWHTWAKTAPNPQVKLYLGVPAAKEAARTGSVSVDLLSTTAKDLQSQYASFGGVMMWDASFLNISDSANYCRATKDHLKPDIETTNPDFIGPSSLCVTTFQDIPVKPTVTLALVAEDLLAETKSATSTNSMSCSAEGSMQCMQGGFGTCDHAKQSELSEDSLYDPLNP…	Chitinase 1; Flags: Precursor, Rhizopus microsporus var. oligosporus, P29026.1	-	-	-	Incorrect annotation due to the fusion of two genes, corrected sequence is listed in the table below	CMB19 domain containing chitinase, remodelling of chitin.
	Crr1	TM11_g2933.t1	MAVVLLLCSLQVFEWISHFPSQGSFTSPEAVPHLQLYRLKDEHAGPTFFDGFNFEDAADPTHGHVLYQNRRNAEMHNLTYLGSDGLSYIHVDSTSVAPHGRRSVRISTKKSYTRGLFVLDVKHMPEGCAVWPAFWTTAATSWPDKGEIDILEGVNLETSNAFTLHTSNGCRMAQYREQLGSSETMDCYVNAWGQWPNQGCGVKTPESFGTSFNLQKGKVVVMEWTKSTIRMWLFPRDSNPLPESVDTYFGTEDWRTPDATFDDTECDIENIFKDHVVILNASLCGDWAGNTYASSSCPGMDCAAFVTHNPAEFKDAYWAINSLKIYQVG	Probable glycosidase C21B10.07, Schizosaccharomyces pombe 972h-], Q9USW3.1	98	39/55	4e-72	S.pombe Crr1 homolog	Chitin crosslinking
	Crr2	TM11_g4569.t1	MSYTKTGSETTDQSLDETRDEKTVGLTTSTIQKRTIVTAALVTTVVLLVLALALGLGLGLGLKDNDSEPIYPSQSYALVEKYQGTNFFDKFDYWSDADPTNGFTIYQLRANSEYANYTYASDNAAIIRPATTSTSTGINSVRIQSSQNYTQGLFVLDAAHMPYGCGTWPAFWTCDTANWPTNGEIDILEGVNTNTHNQMTLHSSSGCTMKKKHRNETGTVLTTDCNSGSGASSTSGCGVNDTTHADLSYGQGFNDNGGGIYAMDWRSSGIRIWFFPRTALPADLQILSDDPTSTSVPTMSDWGTPVSEFPDTHCDIDKHFQNHKIIFDLTFCGDWAGAASIWNASSCYASASTCKSYMQSNPASLSDAYWEIKSLNVYQYPGSGAAVLGNEYAITSTSS…	Probable glycosidase C21B10.07, Schizosaccharomyces pombe 972h-], Q9USW3.1	84	45/63	4e-1004	S.pombe Crr1 homolog	Chitin crosslinking
	Crh1	TM11_g3026.t1	MLSILFQALAGVSLAHACDPRSSSCQAIPAMPSSKQYDLTTTNSADFSYVIPSRITQSGSSLQFSVQAQGDAPTLITNDYLLYGNVKADIVTAPGVGMVSAFILMSDVLDEIDWEQLGAETSQIQTNYYYRGETAGYNRGGFSTVSSPSATSHTYELDWTDTTLRWIIDGVTVRTLNKADTAGYGYPSTPCQIKIGVWASGDPTNAAGTISWGGGPIDYTKGPYTMTLSSLSVTSYTDAKSFVYTANGANVIIQKDVAALSSDSSSVVSQIGGNAALSVTSSASAASASARPAVSTRSQASAPGVIIATAPNSSAGLRTSTRASAATTGTSVATSVRNVASITTTAAAGVSQTTTRTSAAPSGSTTSLPAGSGANPCWQICGGLLTLSMMVAAQIL	Probable glycosidase crf1; Flags: Precursor, Aspergillus fumigatus Af293, Q8J0P4.2	58	41/60	2e-57		Chitin crosslinking
Chitosan	Cda1	TM11_g2542.t1	MFLLIFVLVLALIAPFYAIYKPPNLLIRYFQYKWPQVLFHVPMRNGRKIIALTIDDAPTQYTSEILDILQENDSRATFFIIGSQVEDDSSISLLAEIVRRGHELGNHAMYDEPSRRLEMQVFSEQLERVDKLIETAYHDANVTRLDRFFRPGSGFFSSRMIDTARSHGYQVILGSIYPHDPQVPYWRINARHILSMARNGGIVICHDRRSWTLPMLREVLPKLKTRGYEAVSVGELIRSTA	Peptidoglycan GlcNAc deacetylase, Bacillus cereus, Q81AF4.1	83	34/54	3e-28	Best domain hit - cd10958, Catalytic NodB homology domain of uncharacterized chitin deacetylases and hypothetical proteins	Chitin deacetylase.	not tested
α-glucan	Ags1	TM11_g3195.t1	MLLSSLRTWLLGSVVSVQAMRYTKAFEPWNFNTNQTAVDVLDYSGDWPNHTYTPSPDNWRFPVYTIILDKWLNGNPNNDDANATVYEFDFYETGLRNGGDIQGVLDSLDYLEGMGVKCIYVSGTPYRNQPWQADQYSPLDYSTLDPHGGTLTEWRTAIDEIHSRGMYIMFDLTVATLADLVGFTGFLNTSTTFSLYEHDAQWKTDITYPDFTFTNAWKDNCTMPTFWGDDGGPVVIEVTGCYNSDFDQYGDTEAFGVHPNWQRQLSKFASVQDRLRDWDPAVSAKLNHFACLLIASLDADAFRLDKATQMTVGFLAQWSESVRTCAAKYNKKNFFIPGEITGGDSYGSIYIGRGRQPDQRPATFSMGYNLTGNESEYYLRNKGLNALDASAFQYSVYRS…	Cell wall alpha-1,3-glucan synthase ags1, Schizosaccharomyces pombe, Q9USK8.3	99	51/65	0		α-1,3-glucan/α-1,4-glucan synthase.	yes (α-1,3-glucan)
	Ags2	TM11_g396.t1	MLARSTFCRTTTTTTHRLATRFYSGHNINATPESAVLLNLKNEVKIAMKAKDKVKLSVVKDVLAQILNASKTKTPVQTDSQVYNVLRSSIAKRQDSAKSYRDHDRPDLAETEESEIQVLQSYIPQQMEERDIQAVVVDVVNSINASQKDMGKVLKALEDKLDESVAPKVIQGHTGKSSSELDGYCFSSDGFLLEQVTAIYHLLTLLLTLWFDFLLGDDSLKHSLMQKFLRGLSIWLAVLSSTTVAAPWTQEESAYNINFNRTATKVHDYWSEWPNHNYHPSPKNWRMPFYSMLLDRWVDSDPTNNEANATAWEFDVHETHLRAGGDVLGLVQSLDYLQSMGIKGIYVIVATMSDYLGFISLTNSTNYLNVTVPFSTEGYRLLYKDSLRHNQIYHDFHVS…	Cell wall alpha-1,3-glucan synthase ags1, Schizosaccharomyces pombe, Q9USK8.3	-	-	-	Incorrect annotation due to the fusion of two genes, corrected sequence is listed in the table below
β-1,3-glucan	Gas1	TM11_g1673.t1	MLAGALLATFASLTYAINPLQVNGTKFFDSVTGNQFFIKGVAYQPTDAGQIAENTGTGASIDDPLADSAGCTAAVSLLTKLGANVVRTYRVNSTLNHDACMQTFADAGIYLFLDLETPLTTVISDAPTWTVAQYQAFAANVDAFAKYPNTAGFFIGNENVNDYNVTGAAPFVKAAARDMRAYIKAKGYRAIPVGYAGADVTDLQIQLAEYLACGAASDGIDFYGINIYRWCGVSSYTQSGYDILEAQYKNLTRPVFFSEFGCNVPIGQTRTFGEIPSLYGVMSDTFSGGIAYEWIQESNSYGLVTSASAGASPTPLPDYTVLSSLWASVSPSSTALSNYVGTTRSVVCPVTTAYSTTSAFAVATALPPTPDSAYCSCAVSAAKCSANTGSVNGTAIGEA…	1,3-beta-glucanosyltransferase GAS1, Saccharomyces cerevisiae, P22146.2	88	42/56	2e-117		β-1,3-glucanosyltransferase. Elongation of β-1,3-glucan chains.	yes
	Gas2	TM11_g762.t1	MLSFILSLLSLGAPLSALNPIAVRNNVFYDTATNQRFFMVGVDYQPGGASAVTAGKDPLSDIEVCRRDVFLFQSLGVNTVRVYSVDNTINHDPCMSLYNTAGIYLIVDVNSPLEGQHLNRDEPWTTYNSIYAEHVFRTIEAFGGYANTLGFFSGNELINSDRSAIASPPYIKAITRDMKAYIRAHLTRPIPVGYSAADDINYRIETATYMACGTDSEGVNDFYAINSYQWCGQQTIQSSGYDLLISQFSNFTLPLFFSEYGCNEVRPRTFGEVAAVYGSEMTPAFSGGLIYEFSQEQNNYGLVNISSSGTAQLLSDYNSLQQQYSRISGLPRSISGSQSAPRSCPLESSYLHLNGSRTVPSLPEIQALIASGVSQTPGSLSSSVALTQATHTILDVSGS…	1,3-beta-glucanosyltransferase GAS4, Saccharomyces cerevisiae, Q08271.1	66	53/70	2e-132
	Gas3	TM11_g2885.t1	MKSIMVAISALAATCVHALNPILIKGNVFYDSVTKERFYLKAVDYQPLGEQGVDPLVDPEKCLRDLYLFQQLGLNAVRIYTSNYKGNHDECMSIFNAGGIYVILDLNSARPGEHINREEPWTSYNSEYITHVLSTVTVFSGYENVIGYFLGNELINSNPTALASPPYMKALARDIRSYSALHLNRPSLVGYSAADNIEYREETAQYMACGTAKDGVNDFYAINSYQFCGKQTLQSSGYDQLVQQFKGYNIPLWFSEIGCNQVRPRTFDELPVVYGPDMNGLFSGLAVYEFTQEANEYGLGKIEENGDMKLLPDYDALQRQFASLGDLPKDIPDQPIEPRVCPSASSYKYINGSTSLPSLAEVDEVIRNGVPAKPGKLIDVTLRATKYKIFTSSGVEITD…	1,3-beta-glucanosyltransferase GAS4, Saccharomyces cerevisiae, Q08271.1	67	44/63	7e-96
	Gas4	TM11_g1143.t1	MKEPLIAFVGKPSSGKSTTLNALCNEEVAKMGAFPFTTIEPNQGVGFLQVECACARFGKQDQCRPLYGSCKDGKRKIPVQLLDVAGLIPGAHEGKGLGNKFLDNLRVADCLVHVVDVSGTTDETGKECRGYDPYKDVAWLKQEIVLWIYGNLKTKWGSIIRRHIATKSTAVDTINNQFSGYGSKPAMLQKVFDKLNLNSEEARIEHWTQDQVVHMVNVFVDVRFPTVISLNKIDHSDSDQNIAKIAKHQDPNTLVLTSSITEIFLRKLAKQKFIRYEEGTEFLDTIEDLGPDSGLRDMDDRVKTRIENVRDMVLYRHGSTGVVSILQKAAQMMELIPVWIVRNTTTFAHNEKNDGIFREVGLAKIGSRVADIGKSLHGGEIIFIETAGGVRVSADDLLQ…	1,3-beta-glucanosyltransferase gel1, Aspergillus fumigatus, P0C7S9.1	-	-	-	Incorrect annotation due to the fusion of two genes, corrected sequence is listed in the table below
	Fks1	TM11_g3331	MSHQQPHYEDEYLPADQQEHYYNENEQYPQDQYYDHGQPAQYYEDPLAGGDYNAGDRGAYANEAAYDYSHDGYEDYPVDAYPAETYDPRQGPTRGQQGAQYYDNAAPAGAKRRGSSEGESETFSDFTMRSDMIRGPDMGVYDRHDERYNSYGPSTDSFSQMNGARYRPDSSQVSYADNRSSGASTPVYGMEYGGNGPAKSKEPYPAWIAENQIPISKEEIEDVFIDLANKFGFQRDSMRNMFDFFMTLCDSRASRMTPTQALLSIHADYIGGDNANYRRWYFAAQLDLDDTVGFGSMKLGKAVSKRKSRKKKNVNDARDTQGTLSELEGDNSLEAAEYRWKTKMNSMSQHQRVQQVALWLLIWGEANQVRFCSETIAFIFKCADDYLNSPEVLQGHGVP…	1,3-beta-glucan synthase component FKS1, Aspergillus niger, A2QLK4.1	99	68/80	0		Catalytic subunit of β-1,3-glucan synthase complex
	Rho1	TM11_g2469.t1	MTSEIRRKLVIVGDGACGKTCLLIVFSKGTFPEVYVPTVFENYVADVEVDGKHVELALWDTAGQEDYDRLRPLSYPDSHVILICFSIDSPDSLDNVQEKWISEVMHFCPNLPIILVGLKRDLRHDHKVIEELRRTNQAPVTTEEAESVAKKIGAVKYLECSAKVNEGVREVFEHATRSAMLAKADKRKKKCLIL	GTP-binding protein rhoA; AltName: Rho1 protein homolog, Aspergillus nidulans, Q9C3Y4.1	98	84/90	2e-119		Regulatory subunit of β-1,3-glucan synthase complex
β-1,6-glucan	Skn1/Kre6	TM11_g4026.t1	MTQNTGRSLTPGHPFPAIYSHPHASRSSSQGSEYNAKSNLMNPFEQDDEKSNPFDSPDEQLDDDEILHIPTIPAPVPRITRDTGSPPTSSNTSRTIATRRIAAPSNGRYLSPYTTPGVSRRSSMASRRLSVSTATSQHELFWTGRHEGPYAFEHDAQSSSELNTQTVTEKFDIGPTTSLLWDPSYVEDDDDLHDPTKDNPKRDTNIWTKRGLMNLGGLVLLVVGLLVLFIAIPAITFWRASHTTCTGDQCLDVGPRALLTKPRTNLVDPDTPASAKTKKDSSGKTLQLVFSDEFNQDGRTFYPGDDQFFEGMDFWYGVTQDLEWYDPDAVTTKGGYMELRLDAFVNHNLNYRSGMVQSWNKLCFKGGMIEVSLQLPGAGDVSGLWPAAWTMGNLGRAGY…	Uncharacterized beta-glucan synthesis-associated protein C23H3.11c, Schizosaccharomyces pombe, O13941.1	89	45/60	2e-172	Complete, conserved domain - pfam03935, Beta-glucan synthesis-associated protein (SKN1)	Required for β-1,6-glucan biosynthesis, glucolsyltransferase	yes
	Big1-like	TM11_g912.t1	MRFHLLGALCSVLPVIYAFEDTSPYFYISSNQRPITGHTISSTLSSSSFRASALSALSCDIYNTVIAVQPSVHASDFDGSTAPLIKSFVSQAGSKIVVPYVHGEIDAEDLATHIAKQCEAQIERIDATSMAHPIYDSDEKRVILVTFPTLPISQEQRKLTLNDNDAFLHSLIQSLPGSDFHLIYLSTPPPASPASFRRAHISLSDELAYKKSNSTTGGLFSHYQYFTPGIFMGYMALLILVPVLIVGLQAINSIQVSYKAFEPPMKIGQKQ	Protein big1, Schizosaccharomyces pombe, Q9Y7R6.1	92	25/45	9e-21	No conserved domains were detected	Required for β-1,6-glucan biosynthesis
	Kre9-like	TM11_g138.t1	MLSLIKVFSLLALGALQVVRGDVSLTYPAAGTSVAGGAMTLKWTDSGANPALAAIVASDLVLCTGSNAAIQKLTTLAGSVALGSISSLSITIPVTIGTNGQYFIQFVSTTAMGNVVITYSDRFTLTGMTGTVIANTGLAKTGPAGTTPAAALTETASATGRPAVVTTGVSVVGNANLAAFATQLGTIRSAPPLSKPGTQITADAKDVKPLFPTSAFTLYTTYGPAPVAITTLTASPTWTVTSLANGVGPATFLGN	Cell wall synthesis protein KRE9, Saccharomyces cerevisiae, P39005.1	92	32/47	2e-17		Involved in β-1,6-glucan assembly
N- and O- linked glycans	Och1	TM11_g1900.t1	MSRFTRFVIITSLMLFCLYVFYPDSTDVPSLSSTAETFVPEKPVHPTAYEKPLDTKEQKLKANSVDDTKITAIIAATFGTDPLRSSLSKLFPYKINSVFPSFIWQTWKNTPADADFPFRAPEATWSEAHPGYIHEVVTDEVAALLIAHLYGDIPDVIEAYEALPKAILKADFFRYLILLARGGIYSDIDTEVILPAWEWVPMELVRDRYGLVIGIEADPDRQDWEQWYSRRIQFCQWTIRSKPGHPALVEIVAMLTEATLERKREGNLLNDGLRSIVEWTGPAIWTDAIFKYLNSPIAAIHGASVDPPLSGNYSWKDLTGMTEARRIGDVIILPITGFSPGQGHMGSQDFDDPHAMVKHDFEGTWKPESERMKEEKTDADNS	Initiation-specific alpha-1,6-mannosyltransferase, Candida albicans SC5314, Q5A4E3.1	97	42/57	6e-90		N-glycan biosynthesis, initiation-specific α-1,6-mannosyltransferase	yes (mannose, galactose, rhamnose monosaccharides)
	Och2	TM11_g3705.t1	MIGLPKRPLRYAIVFTTILLILLFYVQSSAVSNLSENANPENDKDANGNTKEPGLAPGIGQVIDTHRGEIDAKFDFPGIIHQTAKKNNLSPARLSWAYANPGEEHKFYSDADATKFVKDHCSTDIYEVYVELRSSVAKADLFRYLLLREMGGVYADVDTTTLCPIKAWIPEEFHVSDINLVVGVEVDEPSVTSQSDLDKWGWASNFQFVQWTILAKPGHDSLNMVVNEVLKRLKTLAEYHGKPIRNIDMTQLEVIRTTGPGAFTTALLAYLGLEDASTLRGLTEPKLVKDVLIMPVSSFAPNQHHSKSKSVKYAENVPEVLVMHGFAATRTWADDVKFWLASRFP	Initiation-specific alpha-1,6-mannosyltransferase, Schizosaccharomyces pombe 972h-, Q9UTR6.2	78	33/46	2e-35		N-glycan biosynthesis, initiation-specific α-1,6-mannosyltransferase
	Och3	TM11_g612.t1	MTARTSQYTGRLPKLVQKALPLLIAAALLFLFMSFSSSNSVPVSKREVYDQTAFGVTGKFPKKIWQTWKVDPLSFEDRDQTRAKSWISKNPGHRYEVLTDYNDHDYVETHFGPLGLNRPDIIFTYRSLTAKILKADLLRYLIMYVEGGVYADIDVEALKPIDRFIPDRYDEADVDMVIGVEIDQPEFDNHPFLGKKSHGFCQWTFMCKPRLPVMMKLIDNVLKSLNDIAKRQKVPISQIHLDFDDVLSVTGPTAFTKSILEDMSERTGHLVNWDPFHAMTESRLVAGILVLTVEAFAAAQGHSDSGSHESKAAMVRHHYHASGWPDTHPRYNHPLYGPVERCNWNIECVNSWDENMAAFEALTPEQKAQLIKEREIADQAARERDEEEQRQKLADEATK…	Initiation-specific alpha-1,6-mannosyltransferase, Candida albicans SC5314, Q5A4E3.1	-	-	-	Incorrect annotation due to the fusion of two genes, contains och1-like domain	N-glycan biosynthesis, initiation-specific α-1,6-mannosyltransferase
	Och4/Hoc1	TM11_g5232.t1	MAARLLRFLILTVGAICGCLYLLSNFRERDASEMAIGGSSTATQSKCDADDMTCEPNAAHAAPKGQHEESIQVPAKQKAPERLDYPKGFQHFDTSDPQSPYNQETYDLSESNEETSSKSIMADTEATYLKRLHAWVPYNARYNIENQNPVIWQTFREEPGELSKPYASWLELNQPRWTRTFVGDAKRDSFVAAMSRDLPFLDETYRALPTKILKLDFLRYLSLYKDGGVYADIDTYCYKSIDSWYSACYSATPKTRQGERVRSPQPGLIVGVEFDVQDDPEYRNIDGRQLALANYVFAANRGHPALAKMLSRIVDQTLNSSTLIKTHNATDDLETFRWTGRRAWTDCIVSYVQETVQGFKEKDLLNLKRPKLVGDICILPIEAFGSGQKQFKNSPESDA…	Putative glycosyltransferase HOC1, Saccharomyces cerevisiae S288C, P47124.3	92	27/43	3e-31		N-glycan biosynthesis, initiation-specific α-1,6-mannosyltransferase
	Mnn9	TM11_g1214.t1	MKPSQSLRRFRPATAILSIVVLCTLVYFFTLSPVPTISSRRLNTGVPLSSSIKRYDLNAVQATGRALENRERILILTPIAKFYTEYWDNLLRLTYPHDLIDLGFIVPKGNAANQALGLLEEAITKVQTGSKKKRFGSVHILRQDFETTTGQSEKERHAREAQKKRRAALALARNELLVSALGPSTSWVLHLDADIIETPPSLLEDMTRQNKDILVPNCYQRFTNEAGLPDIRPYDYNSWHESQIALDMAASMDEDDVIVEGYADMATYRQLMAYEFYNSGTEPHVGTRSVQIDGVGGTALLVKAEVHRDGAIFPTFSFYKLIETEGFAKMAKRLGYQSWGMPDYLVYHYNE	Mannan polymerase complexes subunit MNN9, Saccharomyces cerevisiae S288C, P39107.3	85	58/72	3e-121		N-glycan biosynthesis, mannan polymerase complex subunit, Anp1 family protein
	Anp1	TM11_g1427.t1	MPAKKGYHHGRGVNGGSFSISTNKFSKVDNSSLFRNNYVRVVCLSATVFLEDDPRIASVRHFDLSRSVGTAKGWECEERILLCAPLRDAAQHLPMFFSHLRNFTYPHHLIDLAFLVSDSKDNTMGELVTRLDDLQADPDSSMHFGDITIIEKDFGQAIGQSFSDRHGFAAQGPRRKLMARARNWLLSAALQADHAWVYWRDVDVERAPATILEDLMRHNKDIIVPNVWRPLPDWLGGQQPYDLNSWQESVTALELAQTLGEDDVIVEGYAEFATWRPHLAYLRDPFGDPEEEMPLDGIGGVSILAKAKVFRAGCHFPAFSFEKHAETEGLGKMAKRMGYSVVGLPHYVVWHLYEPSVDDLKHMEEMEKERVARERAEELKLAQAAGAATANAQWTQDLK…	Mannan polymerase II complex anp1 subunit, Schizosaccharomyces pombe 972h-, O74745.1	71	64/74	2e-168		N-glycan biosynthesis, mannan polymerase complex subunit, Anp1 family protein
	Anp2	TM11_g2471.t1	MPFLSKRSVLMFVGLATFFLVFYKTSSGFLAPEAKLDFYSPLDTDLNHWSDHNEGVTPVHYNYHTPVVLSSDTVGEIDLNGIKSSKNPAKNRERVLILTPLKDAAYYLPKYMQLIDELTYPHDLIDLAFLVSDTKDETVATIAVEAEKLQKSGNPMRDVRIIKKDFGRLGGDQNNVADRHAFEFQAIRRKALGKARNYLLASALKPDHSWVFWLDVDIVEMPSSIIEDLASHDTDVIVPNIWFHRYEEDGHDVEGRFDYNSWVESEKGLALAESLSKDTVLAEGYAEYKTERDYLCRMNDDKRFSDITEKDRREEVKLDAIGGVAVLVKGDVHRSGINFPAYAFENQAETEGFGKMVRRAGYSLVGLPNYVVWHIDTDEKPGNLDEQS	Mannan polymerase II complex ANP1 subunit, Saccharomyces cerevisiae S288C, P32629.3	80	43/62	5e-83		N-glycan biosynthesis, mannan polymerase complex subunit, Anp1 family protein
	Gmh5	TM11_g326.t1	MNLWKARSRGFDDEVHEKSSKRYGGRTSSFSKNMLGMTPMRRWCALALTLLTILYLSYSYLFAPHSRFVIILASNQGGGVLGWKGPQEWAVERHSIRNKKDYTRRWGYGLAIKDIATQKKYAHEWRESWEKVDIIKESMRENPHAEWFWWLDLSTYIMEPSISLDQHLFRNLESNVYRNLSTGFNPLNITDDIPFVTYDREINMIVPQDCGGFNLGSFFIRRSEWTERLLDLWWDPVFYEQKHMEWHKEQDAFELLYRSQSWVRSGTAFVGNRKINSFPPGACNEFANDRSFFYADRDFCVNMAGCSFGRNCYDEMNHYKELSEKLQKRWYHFW	Uncharacterized alpha-1,2-galactosyltransferase C637.06, Schizosaccharomyces pombe 972h-, P78817.2	91	48/64	6e-97	Gmh5/Mnn10 homolog	alpha-1,2-galactosyltransferase
	Gmh6	TM11_g3737.t1	MEFGNLEQVASEPSWANAIDNLGLKLREGVRAKNQHGKVALVLASTGASTGSMSHVVGPTGLNQLEETIQARENYAKRHGYSFSYYDLNNFTTSLFDVQTAGIYWMKIPVLMDVMSRNPDAEWLWWLDHDALIMDDGLDLYEYLLSDRALMRAQDEAVHITQYAGEKNKPANHTIAKGLSPSEVNLVIAQDYNDVNAGSMFFRVSEWSRMLFDMWLDPLFIKAFPDGGREQGALSHLIKHHATIRDHTLVTTQRKINANWPDWKAGDLVVHLAGCWVEHRCASHWAEFDDVKRTGRLPAFDSAGRSVKFPEILGR	Uncharacterized alpha-1,2-galactosyltransferase C1289.13c, Schizosaccharomyces pombe 972h-, O94622.1	81	35/53	4e-41	Gmh6 homolog	alpha-1,2-galactosyltransferase
	Gmh4	TM11_g4039.t1	MILVTHRTGRTGDQQSVVVEEEYRRKLIANRQEYADFHGYTLVVKDSRKYVAKDGRTPLNGWARVAAVRETLEEFPETEWFWYLDQDAVIMDPHFSIIQDLVRPDKLETLIQRDVPIVPPDSVIRTLKNGSPESAHFILSQDHSGLNTKSFLLRQGDFAKYLLEAWSEPLYRSYGFDRHEVAALEHAIQWHYTILSRSALVPKKVLASYNAAAEDMAYKEGDFIVILDGCRDVGRNCVLELDRYWTSRGRTPGSVTATEHQGLDDSTNGVPLHGLGKA	Uncharacterized alpha-1,2-galactosyltransferase C8D2.17, Schizosaccharomyces pombe 972h-, O13640.2	80	42/61	1e-53	Gmh4 homolog	alpha-1,2-galactosyltransferase
	Mnn5	TM11_g1566.t1	MVSFTSRRLSNKATVVLAVLTLILCGSYVFKDNARSLAHDVSISGLPEEMTSLLRSQHEEMDAIRELLEKLNNKIDIRDHESLDPKTKKSIERNIDFLHSVDHEQFWAEAPPKVWANKKQEWMDYVNFTMPSWSSQKSKFDGRGIVLVGGNSGTVKGIRTTLSMLKEYGCKLPVEVHYLDGELNKADIGNLTSSGVVTVRNLGDASNLFPVHKKAGKGGKSFHIKTAAMINSAFKEILYLDSDSMPVRNPEYLFDSKDYLRTGTMFFPDFWKTHFTNPIWTITDTPIVDEWENESGQILLDKEKRWDVLLLANHFNRDGDFYFQLINGDKDTLRFASKALRKEYYMVPTFLTCGGLIWQDRFCGNTMVQHDHKGAVQFIHANLVKEFTHAELNPDQEEG…	Alpha-1,2-mannosyltransferase MNN5; Flags: Precursor, Saccharomyces cerevisiae YJM789, A6ZQE9.1	63	26/44	2e-17		MNN1/MNT family mannosyltransferase
	Mnn21	TM11_g3549.t1	MAIINNRLSRPTKTIIILVIGLALLAFTWLQTSHDRLSNFASFGSQRASVHLFDSPGFESHPRPQTPEAATFWKDFSKMLIDGDPVTVQKTLKSSETAGWVVFDHLEKGSQLPDLLHLSDVVVEGLSRKHVQTVETIGRIANNLPYVAGTRGIVTTAGPTADAILTTSLRMVRKSGSTLPIEIWYYEQREYDSYMCEQVWAPLNAQCKIMRDYLPPETEADGEAPLEISHHFQMKILSLLFSSFEQALFLDCDLFPVNNPDSIFITEPFISKGWVLWPDYWASTNSPDYFKIVNRKPIDQYTRQSTESGAMLVNKKTHATAMLLAAYYNRYGPQHYYWLLSQGAIGHGDKDTYMAAIEFFGFTVYQVDNPPRRIGYRCDGNERAIASGQSHPYDDYIIT…	Alpha-1,2-mannosyltransferase MNN21, Candida albicans SC5314, Q59KJ7.1	68	30/46	1e-42		Mnn2 mannosyltransferase family (N-glycan outer chain synthesis)
	Mnn22	TM11_g4252.t1	MAGSSSSFRTFVKCLIVWSSLYVFTLYTWKKPNIPLSKDYMNTYDLEHAPIWSFEEALHLNSEHCGTVGINFDRNAVAANKAKWSMISEEDIFFWRQSMLKYLENAKHEGKTSERGIVMSAGDRPALLRAKVSISLLRHHGCKLPVQIYHYEDEADKMEQVIIDELSLLDADVVELSGLKRGAEWKAYQIKAIAIQRCNFDEILYLDTDTYVAKDPTYLFDSPGYQETGAMLWPDFTKSHPTNPVWRLLGIPCRSQFEGESGELLLNRAKHQRTMHLAEFFALENDKFYHMMGGDRDSFRIALMALNKKWSGPRRLVATAGLQRKNGGHTMLQSDHEGNWLFVHANLLKHSSLPRDEPVTWNKIKRIKNDNFAGRLGYGQYEGNEKLGDNIRVEVSPMP…	Alpha-1,2-mannosyltransferase MNN22, Candida albicans SC5314, Q5A687.1	45	25/42	9e-12		Mnn2 mannosyltransferase family (N-glycan outer chain synthesis)
	Mnn23	TM11_g209.t1	MPKTVLNSDDLDSMEAELPGLIHGSVASKKILWREIYAAFVSHKPEALENIQWSNPWPTMPKYQMNKTFDEQEVISLSPSISASDLEKALATQKSLEKSIPKYSAFSSLFSGRGYVITTGSPFLNRVFPVGIQMLHRLGSDLPFEIWTKDEHEYERTLPIVDELAKAFGLSMTCHKFSDYVNVSEFPIGYTSNYLMKTLAVTLSSFEEVIMLDADNVPVLSPQSLLSSEEYLQTGLMLWPDFWANSLSDNLHKVLNIPYTFFRSCESGQVILNKKRHFESVILANYFNWYGEVFYNLITLDGMGAGDKDTFVVGAQALGQPFHFTTRPVELLRAVYLNGTQWKEDTSVFNGAMGQFNPLNMSQIMFMHMHSPKVNLQDQADVTADLVFVRSDYPDVHFY…	Alpha-1,2-mannosyltransferase MNN23, Candida albicans SC5314, Q5AP90.2	79	26/43	8e-27		Mnn2 mannosyltransferase family (N-glycan outer chain synthesis)
	Pmt1	TM11_g2967.t1	MAKPKSPQKSTYVAVKVENPTRDTNLSDSQLLGGVTAVALAVRLYKLSYPTSVVFDEVHFGGFATKYIKGTFFMDVHPPLAKMLFALVAYIAGFRGDFDFKDIGKDYLEPGVPYVAMRLMPALLGVALVSCTFLTLRLSGCSKVIAVMASLLVTFENGLLTNARLILLDSPLITFTALTALAFQKFTVIDEDHTQHLSKKWWTYLSLTGLFLGATVSVKWVGLFTIAWIGVITIYQLFTQLGNLNISLPRLSQVFLARALCLILLPVVFYMTMFAIHFQCLVNPGDGDGFMSSAFQTTLNGKAQEPTLEPVSFGSTVTLKHYNTQGGYLHSHKAVYPGGSKQQQITLYPHRDGNNEWILYNETQTVDPVQQAPLQIQNGQVLKFWHPATQKRLHSHDVR…	Dolichyl-phosphate-mannose--protein mannosyltransferase 1, Candida albicans SC5314, O74189.1	87	45/59	0		PMT gene family
	Pmt2	TM11_g1995.t1	MPIRFSSPAAALTQHLPRLPFSASALLGLAELTPLPLCQRDSFCGTTHESSSGCELLCVTLAQGHPQLNWQKSLLLIVDCGRPLGELDMASYSSAIEQDQVKRRKLRSDGPVVLDARQLDVLERETLETLDVKTKKDLMWHLTYWVMPLAFTSLALFTRLWKIGHSHIVTWDEAHFGKFASHYLKREFYFDVHPPLGKMLNGLAGFLAGYDGSFEFKSGEKYPDDLNFVYMRIWNALFGAACVPLAYFTALGLDLSAYATWLVTLMVLFDNSYATISRFILLDSMLLFFTFTTMFCLVKFHEYRHRPFSYRWWKWITLMGASIGCVCSVKWVGMFGTALCGLYTIHDLWNKLGDLKMSKVTYAQHWLARIWSLIVVPFFVYAFFFFIHFKVLENSGPGD…	Dolichyl-phosphate-mannose--protein mannosyltransferase 2, Schizosaccharomyces pombe 972h-, Q9C100.1	83	49/64	0		PMT gene family
	Pmt3	TM11_g5433.t1	MSAGELRSRGKKASPSTPTDNLLANLPHGDKILQQPGIRTPKANSSAWNVALLVTVVLAFITRFYKIDYPAEVVFDEVHFGKFASYYLQRTYFFDVHPPFAKLALGFAGWVIGYDGHFLFDNIGDSYIKNNVPYVGLRSFPAILGSLTVPIVFMIMKDSGYGLPATIIATSLVLFDNAHIAEDRLILLDAMLVFSMASAIYSYIRFYKHRHVPFSRSWWTWLLLTGVALSSVMSTKYVGLFTYVTIGSAVAIDLWALLDIKRGLTMTQFGKHFFSRLLGLVIIPFFIYLFWFWVHFAVLNRSGPGDEFMSPEFQETLSDNLMLLESTPIHYYDVLTLRHKETKAYLHSHVANYPLRYDDGRVSSAGQQVTGYPFNDTNNHWQILPVPANPQTAVGQPVK…	Dolichyl-phosphate-mannose--protein mannosyltransferase 4, Saccharomyces cerevisiae S288C, P46971.1	100	49/65	0		PMT gene family
	Omh1	TM11_g5559.t1	MQRSYRLLITAIVSVFVLYRLFSYGASRSDSDGQSSWSRAHADNEKDVHKEVIAGQEKVSDKVSEHKIAEHALDALPGSFKGPLTGTTQGSSPVPNALANATFVTLARNSDLHEIVKSIRNVEDRFNRNYHYPWVFLNDQPFDDEFKRVTTAMCSGPVEYGLIPDEHWGMPAHIDKQKAADVRADMKQKKIIYGDSESYRYMCRYESGFFYRHPLMMKYEYYWRVEPSIKMFCDVDYDPFVFMKENNKVYGFTISLYEYIETIPTLWEVTKKFMKARPELLPKNNMLDWLSDDKGETYNRCHFWSNFEIAKLDFWRKGAYAEYFDHLDENGGFFYERWGDAPVHSIGAALFAEKDQIHFFGDMGYYHVPFTHCPVDPKYREKCHCDVNESFDWRGYSCT…	Glycolipid 2-alpha-mannosyltransferase 1, Candida albicans SC5314, Q00310.1	99	52/67	4e-153	Named based on homologs in S. pombe	KRE2/MNT1 mannosyltransferase family
	Omh2	TM11_g166.t1	MLVRNSELDLAVGSIDDLERTFNRKFNYPWIFFNDEPFTSEFKERISSLTKANVSFETIPDEHWEVPSWIHPDLMEASFDRLEEADVKYHHLLSYRQMCRWNSGMFYHHPALENLKWYWRVEPEVQFFCDIDYDVFKFMEMHDKTYGFVINIYDSPKSIETLWSTVEEFIAEYPQHIHQNNSLHWLKDSSRGGHYDAANGYSTCHFWSNFEIANMEFWRSQKYSDFFETLDVAGGFFYERWGDAPVHSIALGLMEDKEKIHYFDDIGYRHIPYWNCPKSDACSADCAYEFTDGTGLDQEDCKPIWFANLDRTSASLSDY	Probable mannosyltransferase KTR4, Saccharomyces cerevisiae S288C, P38131.1	95	47/66	6e-103	Named based on homologs in S. pombe	KRE2/MNT1 mannosyltransferase family
	Omh3	TM11_g236.t1	MARMTFSRFLVPLLCFCFLYFVATRYSSPALVQTSRADPWNPDRWAGPGDRTGNKSLEKGVLVMLVRNDELHPARFSMRGIEDRFNHRFGYDWVFLNDKPFTDDFIKYTSALASGETHYGTIPKAHWSYPKWIDQRKAKEKMREMEEADIIYGGMESYRHMCRFNSGFFFEHELLQKYDYYFRIEPFVEFYCDMYDDPFKFMRENKKKYGWVISMYEYDLTIPTLWQTTKDFAKKFPQHIAKHNSLKFLRDEDTTLQDSEYNLCHFWSNFEIADLNFFRSQAYRDYFKFLDQAGGFFYERWGDAPVHSIAASLFLNNDEVHHFNDVGYRHNPYTRCPPDEKYHSNGQCSCNMADNFDIDAYSCKHQWDSAVTDAAKSRQREH	Glycolipid 2-alpha-mannosyltransferase 2, Candida albicans SC5314, P46592.4	80	54/72	3e-122	Named based on homologs in S. pombe	KRE2/MNT1 mannosyltransferase family
	Omh4	TM11_g4977.t1	MLKPPSQTSLPAELKRVSSAQFKAFQQGLPSSIKNSGFWTRTIHVRRLGRFRVWPIIIFSSIVFACLSINLFTNIHGSLRMGVERPLNMTLDRPFLEGCQDPIRAAADFPRENAAFVVLARNKEIDGVLSSMQSLESHFNQWFNYPYVFLNNEEFNSTFKRRIRNATNADVEFGLVGPDAWGYPDWVEDVDEMKESIAQQGDRAIMYGGLETYHHMCRFFSGFFFNHPLLLKYDWYWRVEPDVKFFCDITYDPFRFMAQEGKVYGFVIAIKELVETVPNMFRYASAWKRKHRVPSTGMWNMMLKPKEKPKQTAPVMPLPKEILQLDPVKPEEKERQYDKENMEGEAYNMCHFWSNFEIARLDFFRGSEYMSFFEEMDLTGGFWRERWGDAPIHTLGAAL…	O-glycoside alpha-1,2-mannosyltransferase homolog 4, Schizosaccharomyces pombe 972h-, O94565.2	82	50/63	3e-135	Named based on homologs in S. pombe	KRE2/MNT1 mannosyltransferase family
	Omh5	TM11_g990.t1	MSLPSRGATLPSDRAFRSSPEQTIVLSDSLPSVALRSFSYRRLRLRRIAHIQSWQFVLALALLLTVIGTGVMLNRPGGVGLYGFHERQMNTTLDAPFMQGCGDPIAEAAAHSRENAAFVILARNSEVEMVLHSISSLELHFNQWFEYPYVFLNDEPFTDVSKEKIRQGTSAKITFGQVNSSMWGFPSWADQELYTKAIAQQGERGIQYGGLESYHHMCRFFSGFFFNHPLTKDLEFYWRVEPEVTFFCDLTYDPFRLMKERGKVYGFVIAIKERLNTVPNLFRYVLEWKREHRIRDTSLWSFVLRDKSSRLWQILSKYFSSTGRSESFGGIKDDAYNLCHFWSNFEIARVDFFQSDLYSSFFRDLDKTGGFWLERWGDAPIHSLAAAMLLEADQVHYFR…	O-glycoside alpha-1,2-mannosyltransferase homolog 5, Schizosaccharomyces pombe 972h-, Q96WW1.2	87	42/56	2e-122	Named based on homologs in S. pombe	KRE2/MNT1 mannosyltransferase family
	Corrected Sequences
	Gene	Accession	Sequence (aa)	Best hit	Coverage (%)	Ident./Pos. (%)	E-value
	Ags2	TM11_g396.t1	HSLMQKFLRGLSIWLAVLSSTTVAAPWTQEESAYNINFNRTATKVHDYWSEWPNHNYHPSPKNWRMPFYSMLLDRWVDSDPTNNEANATAWEFDVHETHLRAGGDVLGLVQSLDYLQSMGIKGIYVIVATMSDYLGFISLTNSTNYLNVTVPFSTEGYRLLYKDSLRHNQIYHDFHVSNKTIDCVSKPVFYTDAGLLENKTDPIRCFDDDWNHYGDMEAFGVHPNWQRQLAKFASVQDRLQDWKPAVAQKLIKFGCLLIDALDPDGFRLDKATQMTAPFLGDWSDAMRECARKRGKENFFIPGEITGGNSYASTFVGRGRTRDLFPEDSSYALSTSNTDKAGGYLRAASKGALDASAWSYSFYRFLEHHLGLSGSISSSYDIDYESLTNAVNEVFRTND…	Cell wall alpha-1,3-glucan synthase ags1, Schizosaccharomyces pombe, Q9USK8.3	0.99	41/57	0
	Gas4	TM11_g1143.t1	MLFKSLLTVAPFCLGAVSAQSAAASGTPGTATTVTASSAQATVPITISGNAFFRGSDRFYIRGVDYQPGGSSSTVDPLSNQAACDRDIPYFQQLGVNTIRTYQVDNSANHDYCMNLLAKAGIYLVLDVNTAQNSLNRIDAASSYNAVYLQHIFATIDAFKGYKNTLAFFAGNEVVNDDTNVPVATWVKAVVRDMKQYITAQSARYIPTGYSAADVANSRLPLAEYFNCGSNDTRTDFYAFNTYEWCGASSYTTSGYSQLVAGFSNYSAPLFFSEYGCNLVLPRAFTEVEAIYSTDMTPVFSGGLVYEYSQEDSNYGLVSVSGTSVSLLTDYNNLKSEFAKTPNPTGSGGYATGRTASTCPSNTTTFAGVWAEDVLPAQPAGAAQYIKSGAGKALGNTAG…	1,3-beta-glucanosyltransferase gel1, Aspergillus fumigatus, P0C7S9.1	81	56/69	2e-151
	Cts2	TM11_g4787.t1	MFGHVLIWSAFFTLRVYSVYRASSSDNVVLYWGQSGGPYRNSLAATCASAGADVLVLSFLTTFKAAGDLPIVDFSQYCSDKFTGSDLLNCVQIGEDIKSCQDVGIKVLLSLGGATGTTGFASRDEAVSFAKLMWDLFGAGASSTRPFGEAIIDGFDLDIESGSPEYYTDFVEHLKQKYAEDGSKTYYVSAAPQCVFPDAHLSAVLDSAPFDMVFIQFYNNPCSVDRTFNYDVWHTWAKTAPNPQVKLYLGVPAAKEAARTGSVSVDLLSTTAKDLQSQYASFGGVMMWDASFLNISDSANYCRATKDHLKPDIETTNPDFIGPSSLCVTTFQDIPVKPTVTLALVAEDLLAETKSATSTNSMSCSAEGSMQCMQGGFGTCDHGQWVVRACAEGTVCVPS…	Chitinase 1; Flags: Precursor, Rhizopus microsporus var. oligosporus, P29026.1	94	41/54	5e-84
	Och3	TM11_g612.t1	MQSMTARTSQYTGRLPKLVQKALPLLIAAALLFLFMSFSSSNSVPVSKREVYDQTAFGVTGKFPKKIWQTWKVDPLSFEDRDQTRAKSWISKNPGHRYEVLTDYNDHDYVETHFGPLGLNRPDIIFTYRSLTAKILKADLLRYLIMYVEGGVYADIDVEALKPIDRFIPDRYDEADVDMVIGVEIDQPEFDNHPFLGKKSHGFCQWTFMCKPRLPVMMKLIDNVLKSLNDIAKRQKVPISQIHLDFDDVLSVTGPTAFTKSILEDMSERTGHLVNWDPFHAMTESRLVAGILVLTVEAFAAAQGHSDSGSHESKAAMVRHHYHASGWPDTHPRYNHPLYGPVERCNWNIECVNSWDENMAAFEALTPEQKAQLIKEREIADQAARERDEEEQRQKLADE…	Initiation-specific alpha-1,6-mannosyltransferase, Candida albicans SC5314, Q5A4E3.1	65	27/46	2e-29

## Sheet: S8 Query accessions
Data S8: Query sequences and conserved pfam domains used to identify putative proteins involved in Taphrina M11 cell wall polysaccharide biosynthesis. Pfam domains are indicated in blue. Gene accession numbers are from UniProt database. NA - not applicable
Name	Accession	Organism of origin	Function	Wall component
Chs1	P08004	Saccharomyces cerevisiae	Chitin synthase, class I; repair during cell separation	Chitin
Chs2	P14180	Saccharomyces cerevisiae	Chitin synthase, class II; septum formation	Chitin
Chs3	P29465	Saccharomyces cerevisiae	Main wall chitin synthase, class IV	Chitin
Chs1	P30597	Schizosaccharomyces pombe	Chitin synthase, class II; ascospore cell wall chitin biosynthesis	Chitin
Chs2	O74756	Schizosaccharomyces pombe	Related to class II chitin synthases; no chitin synthase activity	-
ChsC	P30583	Aspergillus nidulans	Chitin synthase, class I	Chitin
ChsA	P30584	Aspergillus nidulans	Chitin synthase, class II	Chitin
ChsB	Q00757	Aspergillus nidulans	Chitin synthase, class III	Chitin
ChsF	Q5B513	Aspergillus nidulans	Chitin synthase, class III	Chitin
ChsD	P78611	Aspergillus nidulans	Chitin synthase, class IV	Chitin
CsmA	G5EB74	Aspergillus nidulans	Chitin synthase, class V	Chitin
ChsG	C8VTW2	Aspergillus nidulans	Chitin synthase, class VI	Chitin
CsmB	C8V173	Aspergillus nidulans	Chitin synthase, class VII	Chitin
Chitin_synth_1	PF01644	NA	Chitin synthase	Chitin
Chitin_synth_2	PF03142	NA	Chitin synthase	Chitin
Chitin_synth_1N	PF08407	NA	Chitin synthase N-terminal	Chitin
Bni4	P53858	Saccharomyces cerevisiae	No chitin synthase activity, transport of Chs3 complex to septin ring	Chitin (regulation)
Skt5/Chs4	P34226	Saccharomyces cerevisiae	No chitin synthase activity, post-translational regulation of Chs3	Chitin (regulation)
Chs5	Q12114	Saccharomyces cerevisiae	No chitin synthase activity, post-translational regulation of Chs3	Chitin (regulation)
Chs6	P40955	Saccharomyces cerevisiae	No chitin synthase activity, transport of Chs3 to plasma membrane	Chitin (regulation)
Chs7	P38843	Saccharomyces cerevisiae	No chitin synthase activity, export of Chs3 from endoplasmic reticulum	Chitin (regulation)
Chr4	O94614	Schizosaccharomyces pombe	Localisation of Chs2, homolog of Chs4 in S. cerevisiae, no evidence for involvement in chitin biosynthesis	-
Cfr1	Q92357	Schizosaccharomyces pombe	Ortholog of Chs5 in S. cerevisiae, no evidence for involvement in chitin biosynthesis	-
Bch1	P87317	Schizosaccharomyces pombe	Ortholog of Chs6 in S. cerevisiae, no evidence for involvement in chitin biosynthesis	-
Cts1	P29029	Saccharomyces cerevisiae	Chitinase, required for cell separation after mitosis	Chitin (remodelling)
Cts2	Q06350	Saccharomyces cerevisiae	Chitinase, sporulation specific	Chitin (remodelling)
Cts2	Q9C105	Schizosaccharomyces pombe	Chitinase	Chitin (remodelling)
Glyco_hydro_18	PF00704	NA	Chitinase or endo-N-acetyl-beta-D-glucosaminidase or chitinase-like lectins	Chitin (remodelling)
Crh1	P53301	Saccharomyces cerevisiae	Chitin transglycosylase	Linking of chitin to β-glucan
Crh2/Utr2	P32623	Saccharomyces cerevisiae	Chitin transglycosylase	Linking of chitin to β-glucan
Crr1	Q05790	Saccharomyces cerevisiae	Chitin transglycosylase (spore wall)	Linking of chitin to β-glucan
Crr1	Q9USW3	Schizosaccharomyces pombe	Chitin transglycosylase (spore wall)	Linking of chitin to β-glucan
Cda1	Q06702	Saccharomyces cerevisiae	Chitin deacetylase	Chitosan
Cda2	Q06703	Saccharomyces cerevisiae	Chitin deacetylase	Chitosan
Cda1	O13842	Schizosaccharomyces pombe	Chitin deacetylase	Chitosan
Polysacc_deac_1	PF01522	NA	Polysaccharide deacetylase	Chitosan
Ags1	Q9USK8	Schizosaccharomyces pombe	Cell wall alpha glucan biosynthesis	α-glucan
Mok11	Q09854	Schizosaccharomyces pombe	Alpha clugan synthase activity	α-glucan
Mok12	Q9UUL4	Schizosaccharomyces pombe	Alpha glucan synthase, spore wall alpha glucan synthesis	α-glucan
Mok13	Q9Y719	Schizosaccharomyces pombe	Alpha glucan synthase, spore wall alpha glucan synthesis	α-glucan
Mok14	Q9Y704	Schizosaccharomyces pombe	Alpha glucan synthase, spore wall alpha glucan synthesis	α-glucan
AgsB	Q5B823	Aspergillus nidulans	Alpha glucan synthase	α-glucan
AgsA	Q5B0P5	Aspergillus nidulans	Alpha glucan synthase	α-glucan
Glyco_transf_5	PF08323	NA	Starch synthase catalytic domain (common in Ags)	α-glucan
Alpha-amylase	PF00128	NA	Alpha amylase, catalytic domain (common in Ags)	α-glucan
Fks1	P38631	Saccharomyces cerevisiae	Catalytic subunit of β-1,3-glucan synthase complex (synthesis of short glucan chains)	β-1,3-glucan
Gsc2	P40989	Saccharomyces cerevisiae	Catalytic subunit of β-1,3-glucan synthase complex (synthesis of short glucan chains)	β-1,3-glucan
Bgs1	Q10287	Schizosaccharomyces pombe	Catalytic subunit of β-1,3-glucan synthase complex (synthesis of short glucan chains)	β-1,3-glucan
Bgs2	O13967	Schizosaccharomyces pombe	Catalytic subunit of β-1,3-glucan synthase complex (synthesis of short glucan chains)	β-1,3-glucan
Bgs3	Q9P377	Schizosaccharomyces pombe	Catalytic subunit of β-1,3-glucan synthase complex (synthesis of short glucan chains)	β-1,3-glucan
Bgs4	O74475	Schizosaccharomyces pombe	Catalytic subunit of β-1,3-glucan synthase complex (synthesis of short glucan chains)	β-1,3-glucan
Chr4	O94614	Schizosaccharomyces pombe	1,3-beta-D-glucan synthase complex	β-1,3-glucan
FksA	Q92225	Aspergillus nidulans	Catalytic subunit of β-1,3-glucan synthase complex (synthesis of short glucan chains)	β-1,3-glucan
GsaA	Q5AS84	Aspergillus nidulans	Catalytic subunit of β-1,3-glucan synthase complex (synthesis of short glucan chains)	β-1,3-glucan
Glucan_synthase	PF02364	NA	β-1,3-glucan synthase component	β-1,3-glucan
FKS1_dom1	PF14288	NA	β-1,3-glucan synthase subunit FKS1, domain-1	β-1,3-glucan
Rho1	P06780	Saccharomyces cerevisiae	Regulatory subunit of β-1,3-glucan synthase complex (synthesis of short glucan chains)	β-1,3-glucan
Rho1	Q09914	Schizosaccharomyces pombe	Regulatory subunit of β-1,3-glucan synthase complex (synthesis of short glucan chains)	β-1,3-glucan
RhoA	Q9C3Y4	Aspergillus nidulans	Regulatory subunit of β-1,3-glucan synthase complex (synthesis of short glucan chains)	β-1,3-glucan
Gas1	P22146	Saccharomyces cerevisiae	β-1,3-glucanosyltransferase	β-1,3-glucan
Gas2	Q06135	Saccharomyces cerevisiae	β-1,3-glucanosyltransferase	β-1,3-glucan
Gas3	Q03655	Saccharomyces cerevisiae	β-1,3-glucanosyltransferase	β-1,3-glucan
Gas4	Q08271	Saccharomyces cerevisiae	β-1,3-glucanosyltransferase	β-1,3-glucan
Gas5	Q08193	Saccharomyces cerevisiae	β-1,3-glucanosyltransferase	β-1,3-glucan
Gas1	Q9P378	Schizosaccharomyces pombe	β-1,3-glucanosyltransferase	β-1,3-glucan
Gas2	Q9USU5	Schizosaccharomyces pombe	β-1,3-glucanosyltransferase	β-1,3-glucan
Gas4	Q9Y7Y7	Schizosaccharomyces pombe	β-1,3-glucanosyltransferase	β-1,3-glucan
Gas5	O13692	Schizosaccharomyces pombe	β-1,3-glucanosyltransferase	β-1,3-glucan
GelA	Q5AVM3	Aspergillus nidulans	β-1,3-glucanosyltransferase	β-1,3-glucan
GelB	C8VSK8	Aspergillus nidulans	β-1,3-glucanosyltransferase	β-1,3-glucan
GelC	Q5B6V0	Aspergillus nidulans	β-1,3-glucanosyltransferase	β-1,3-glucan
Glyco_hydro_72	PF03198	NA	Glucanosyltransferase	β-1,3-glucan
Kre1	P17260	Saccharomyces cerevisiae	Late stage β-1,6-glucan synthesis and assembly	β-1,6-glucan
KRE1	PF17056	NA	Late stage β-1,6-glucan synthesis and assembly	β-1,6-glucan
Kre5	P22023	Saccharomyces cerevisiae	Required for β-1,6-glucan biosynthesis	β-1,6-glucan
Skn1	P33336	Saccharomyces cerevisiae	Skn1/Kre6 family, Golgi-located glucosyltransferases required for β-1,6-glucan biosynthesis	β-1,6-glucan
Kre6	P32486	Saccharomyces cerevisiae	Skn1/Kre6 family, Golgi-located glucosyltransferases required for β-1,6-glucan biosynthesis	β-1,6-glucan
SPAC17G6.11c	O13789	Schizosaccharomyces pombe	β-1,6-glucan biosynthetic process (inf. from homology)	β-1,6-glucan
SPAC23H3.11c	O13941	Schizosaccharomyces pombe	β-1,6-glucan biosynthetic process (inf. from homology)	β-1,6-glucan
SKN1	PF03935	NA	Beta-glucan synthesis-associated protein SKN1/KRE6/Sbg1	β-1,6-glucan
Kre9	P39005	Saccharomyces cerevisiae	Involved in β-1,6-glucan assembly	β-1,6-glucan
SPBC11C11.05	Q10196	Schizosaccharomyces pombe	β-1,6-glucan biosynthetic process (inf. from homology)	β-1,6-glucan
Knh1	P50112	Saccharomyces cerevisiae	Involved in β-1,6-glucan assembly	β-1,6-glucan
KRE9	PF05390	NA	Yeast cell wall synthesis protein KRE9/KNH1	β-1,6-glucan
Big1	P38813	Saccharomyces cerevisiae	Required for β-1,6-glucan biosynthesis	β-1,6-glucan
Big1	Q9Y7R6	Schizosaccharomyces pombe	β-1,6-glucan biosynthetic process (inf. from homology)	β-1,6-glucan
Keg1	P43614	Saccharomyces cerevisiae	Involved in β-1,6-glucan biosynthesis, required for viability, interacts with Kre6	β-1,6-glucan
Och1	P31755	Saccharomyces cerevisiae	N-glycosylation, initiation-specific alpha-1,6-mannosyltransferase	N-linked mannan
Van1	P23642	Saccharomyces cerevisiae	N-glycosylation, subunit of M-Pol I	N-linked mannan
Mnn9	P39107	Saccharomyces cerevisiae	N-glycosylation, subunit of M-Pol I/M-Pol II	N-linked mannan
Anp1	P32629	Saccharomyces cerevisiae	N-glycosylation, subunit of M-Pol II	N-linked mannan
Mnn10	P50108	Saccharomyces cerevisiae	N-glycosylation, subunit of M-Pol II	N-linked mannan
Mnn11	P46985	Saccharomyces cerevisiae	N-glycosylation, subunit of M-Pol II	N-linked mannan
Hoc1	P47124	Saccharomyces cerevisiae	N-glycosylation, subunit of M-Pol II	N-linked mannan
Mnn2	P38069	Saccharomyces cerevisiae	N-glycosylation, α-1,2-mannosyltransferase (outer chain N-glycosylation)	N-linked mannan
Mnn5	P46982	Saccharomyces cerevisiae	N-glycosylation, α-1,2-mannosyltransferase (outer chain N-glycosylation)	N-linked mannan
Mnn1	P39106	Saccharomyces cerevisiae	α-1,3-mannosyltransferase	N-linked and O-linked mannan
Mnn6	P54070	Saccharomyces cerevisiae	N-glycosylation, Mannosylphosphate transferase	N-linked mannan
Pmt1	P33775	Saccharomyces cerevisiae	O-glycosylation in ER	O-linked mannan
Pmt2	P31382	Saccharomyces cerevisiae	O-glycosylation in ER	O-linked mannan
Pmt3	P47190	Saccharomyces cerevisiae	O-glycosylation in ER	O-linked mannan
Pmt4	P46971	Saccharomyces cerevisiae	O-glycosylation in ER	O-linked mannan
Pmt5	P52867	Saccharomyces cerevisiae	O-glycosylation in ER	O-linked mannan
Pmt6	P42934	Saccharomyces cerevisiae	O-glycosylation in ER	O-linked mannan
Kre2/Mnt1	P27809	Saccharomyces cerevisiae	O-glycosylation in Golgi	O-linked mannan
Ktr1	P27810	Saccharomyces cerevisiae	O-glycosylation in Golgi	O-linked mannan
Ktr3	P38130	Saccharomyces cerevisiae	O-glycosylation in Golgi	O-linked mannan
Ktr6	P54070	Saccharomyces cerevisiae	Phosphomannan	N-linked mannan
Mnt3	P40549	Saccharomyces cerevisiae	O-glycosylation in Golgi	O-linked mannan
Mnt2	P53059	Saccharomyces cerevisiae	O-glycosylation in Golgi	O-linked mannan
Mnt4	P53745	Saccharomyces cerevisiae	O-glycosylation in Golgi	O-linked mannan
Och1	Q9UTR6	Schizosaccharomyces pombe	Initiation-specific alpha-1,6-mannosyltransferase	N-linked mannan
Mnn9	O36022	Schizosaccharomyces pombe	Mannan polymerase complex subunit	N-linked mannan
Anp1	O74745	Schizosaccharomyces pombe	Mannan polymerase complex subunit	N-linked mannan
Gma12	Q09174	Schizosaccharomyces pombe	α1,2-galactosylation of N-linked/O-linked glycansa	α-galactosylated mannan
Gmh1	Q09679	Schizosaccharomyces pombe	α1,2-galactosylation of N-linked glycansa	α-galactosylated mannan
Gmh2	Q09681	Schizosaccharomyces pombe	α1,2-galactosylation of N-linked glycansa	α-galactosylated mannan
Gmh3	Q10359	Schizosaccharomyces pombe	α1,2-galactosylation of N-linked glycansa	α-galactosylated mannan
Gmh4/Mnn10	O13640	Schizosaccharomyces pombe	Mnn10 homolog with no galactosyltransferase activity	N-linked mannan
Gmh5/Mnn11	P78817	Schizosaccharomyces pombe	Mnn10 homolog with no galactosyltransferase activity	N-linked mannan
Gmh6	O94622	Schizosaccharomyces pombe	α1,2-galactosylation of O-linked glycans	α-galactosylated mannan
Ogm1	O13898	Schizosaccharomyces pombe	O-glycosylation in ER, Pmt1 and Pmt5 ortholog	O-linked mannan
Ogm2	Q9C100	Schizosaccharomyces pombe	O-glycosylation in ER, Pmt2, Pmt3, and Pmt6 ortholog	O-linked mannan
Ogm4	O42933	Schizosaccharomyces pombe	O-glycosylation in ER, Pmt4 ortholog	O-linked mannan
Omh1/Ktr1	O60160	Schizosaccharomyces pombe	α1,2-galactosylation of O-linked glycans, Ktr1/Ktr3 ortholog	α-galactosylated mannan
Omh2	O42944	Schizosaccharomyces pombe	α1,2-galactosylation of O-linked glycans, Ktr1 ortholog	α-galactosylated mannan
Omh3	O74546	Schizosaccharomyces pombe	α1,2-galactosylation of O-linked glycans, Ktr1 ortholog	α-galactosylated mannan
Omh4	O94565	Schizosaccharomyces pombe	α1,2-galactosylation of O-linked glycans, Ktr5/Ktr7 ortholog	α-galactosylated mannan
Omh5	Q96WW1	Schizosaccharomyces pombe	α1,2-galactosylation of O-linked glycans, Ktr5/Ktr7 ortholog	α-galactosylated mannan
Omh6	Q9P4X2	Schizosaccharomyces pombe	α1,2-galactosylation of O-linked glycans	α-galactosylated mannan
Otg1	Q09680	Schizosaccharomyces pombe	Gmh6 dependent α1,3-galactosylation of O-linked glycansa	α-galactosylated mannan
Otg2	O43061	Schizosaccharomyces pombe	α1,3-galactosylation of O-linked glycansa	α-galactosylated mannan
Otg3	O43062	Schizosaccharomyces pombe	α1,3-galactosylation of O-linked glycansa	α-galactosylated mannan
